# Supplementary material for: Impact of youth lay health workers on HIV service delivery in South Africa: A pragmatic cluster randomized trial of the Youth Health Africa program
Source: PLoS One. 2023 Nov 30;18(11):e0294719. doi: 10.1371/journal.pone.0294719 (PMC10688901; doi:10.1371/journal.pone.0294719)
Supplement: S1 File — (ZIP) [file pone.0294719.s008.zip]

Archive with 8 entries (7 files):
- cRCT_YHA_Data_Share_Sept18_2023/cRCT_age_sex_Sept18.csv
- cRCT_YHA_Data_Share_Sept18_2023/cRCT_base_Sept18_2023.csv
- cRCT_YHA_Data_Share_Sept18_2023/cRCT_Data_Code_Summary.docx
- cRCT_YHA_Data_Share_Sept18_2023/Final_Code/
- cRCT_YHA_Data_Share_Sept18_2023/Final_Code/cRCT_cITS_Sept18_2023_final.R
- cRCT_YHA_Data_Share_Sept18_2023/Final_Code/cRCT_DID_age_sex_Sept18_2023_final.R
- cRCT_YHA_Data_Share_Sept18_2023/Final_Code/cRCT_finaldataprep_Sept18_2023_final.R
- cRCT_YHA_Data_Share_Sept18_2023/Final_Code/DID_Analysis_Sept18_2023_final.R
