# Supplementary material for: Impact of youth lay health workers on HIV service delivery in South Africa: A pragmatic cluster randomized trial of the Youth Health Africa program
Source: PLoS One. 2023 Nov 30;18(11):e0294719. doi: 10.1371/journal.pone.0294719 (PMC10688901; doi:10.1371/journal.pone.0294719)
Supplement: S1 File — (ZIP) [file pone.0294719.s008.zip › cRCT_YHA_Data_Share_Sept18_2023/cRCT_age_sex_Sept18.csv]

Facility_Number	ITT_Group	Int_Category	timeperiod	Type	children_female	children_male	adol_female	adol_male	youth_female	youth_male	adults_female	adults_male	children_all	adol_all	youth_all	adults_all	adol_youth_male	adol_youth_female	adol_youth_all	all	all_male	ratio_adol_youth_all	ratio_youngmale	ratio_male	INT	TIME	DID
11	Intervention	High	baseline	CHC	122	125	342	175	697	282	897	573	247	517	979	1470	457	1039	1496	3213	1155	0.465608466	0.142234672	0.359477124	1	0	0
11	Intervention	High	study	CHC	108	106	364	175	748	291	901	528	214	539	1039	1429	466	1112	1578	3221	1100	0.489909966	0.144675567	0.341508848	1	1	1
2	Control	Control	baseline	Clinic	68	49	219	37	405	149	282	250	117	256	554	532	186	624	810	1459	485	0.555174777	0.127484578	0.332419465	0	0	0
2	Control	Control	study	Clinic	40	26	250	80	381	139	332	271	66	330	520	603	219	631	850	1519	516	0.55957867	0.144173799	0.339697169	0	1	0
12	Intervention	High	baseline	Clinic	96	36	292	82	583	185	457	289	132	374	768	746	267	875	1142	2020	592	0.565346535	0.132178218	0.293069307	1	0	0
12	Intervention	High	study	Clinic	67	44	209	78	281	103	286	217	111	287	384	503	181	490	671	1285	442	0.522178988	0.140856031	0.343968872	1	1	1
1	Control	Control	baseline	Clinic	495	427	1229	753	1796	838	1745	1043	922	1982	2634	2788	1591	3025	4616	8326	3061	0.554407879	0.191088158	0.367643526	0	0	0
1	Control	Control	study	Clinic	340	247	600	189	1042	334	878	442	587	789	1376	1320	523	1642	2165	4072	1212	0.531679764	0.128438114	0.297642436	0	1	0
7	Control	Exclude	baseline	Clinic	66	38	212	66	422	120	438	215	104	278	542	653	186	634	820	1577	439	0.519974635	0.117945466	0.278376665	0	0	0
7	Control	Exclude	study	Clinic	63	47	216	84	355	101	421	206	110	300	456	627	185	571	756	1493	438	0.506363027	0.123911587	0.293369056	0	1	0
13	Intervention	High	baseline	CHC	616	570	1544	472	2842	822	2830	1386	1186	2016	3664	4216	1294	4386	5680	11082	3250	0.512542862	0.116765927	0.293268363	1	0	0
13	Intervention	High	study	CHC	449	328	1055	293	1794	444	1564	764	777	1348	2238	2328	737	2849	3586	6691	1829	0.535943805	0.11014796	0.273352264	1	1	1
3	Control	Control	baseline	Clinic	23	34	77	29	196	54	322	127	57	106	250	449	83	273	356	862	244	0.412993039	0.096287703	0.283062645	0	0	0
3	Control	Control	study	Clinic	31	19	100	53	184	46	339	163	50	153	230	502	99	284	383	935	281	0.409625668	0.105882353	0.300534759	0	1	0
14	Intervention	Low	baseline	Hospital	282	294	468	112	1306	379	1120	798	576	580	1685	1918	491	1774	2265	4759	1583	0.475940324	0.103172935	0.332632906	1	0	0
14	Intervention	Low	study	Hospital	85	69	350	52	812	164	650	370	154	402	976	1020	216	1162	1378	2552	655	0.539968652	0.084639498	0.256661442	1	1	1
4	Control	Control	baseline	Clinic	78	58	287	123	603	218	542	408	136	410	821	950	341	890	1231	2317	807	0.531290462	0.147173069	0.348295209	0	0	0
4	Control	Control	study	Clinic	56	58	197	89	411	158	536	318	114	286	569	854	247	608	855	1823	623	0.469007131	0.135490949	0.341744377	0	1	0
5	Control	Control	baseline	Clinic	120	90	313	45	474	161	613	312	210	358	635	925	206	787	993	2128	608	0.466635338	0.096804511	0.285714286	0	0	0
5	Control	Control	study	Clinic	79	58	192	46	301	88	332	182	137	238	389	514	134	493	627	1278	374	0.490610329	0.10485133	0.292644757	0	1	0
15	Intervention	Low	baseline	CHC	408	283	1040	538	1946	829	2753	1684	691	1578	2775	4437	1367	2986	4353	9481	3334	0.459128784	0.144183103	0.35165067	1	0	0
15	Intervention	Low	study	CHC	169	179	602	450	1525	570	2118	1314	348	1052	2095	3432	1020	2127	3147	6927	2513	0.454309225	0.147249892	0.362783312	1	1	1
16	Intervention	High	baseline	Clinic	115	100	335	42	509	90	502	200	215	377	599	702	132	844	976	1893	432	0.51558373	0.069730586	0.228209192	1	0	0
16	Intervention	High	study	Clinic	77	48	359	52	449	84	481	164	125	411	533	645	136	808	944	1714	348	0.55075846	0.079346558	0.203033839	1	1	1
17	Intervention	High	baseline	Clinic	252	228	370	172	742	213	1141	643	480	542	955	1784	385	1112	1497	3761	1256	0.398032438	0.102366392	0.333953736	1	0	0
17	Intervention	High	study	Clinic	172	172	275	151	567	198	922	415	344	426	765	1337	349	842	1191	2872	936	0.414693593	0.121518106	0.325905292	1	1	1
6	Control	Exclude	baseline	Hospital	179	164	304	66	820	126	741	282	343	370	946	1023	192	1124	1316	2682	638	0.490678598	0.071588367	0.237882177	0	0	0
6	Control	Exclude	study	Hospital	48	41	176	2	535	73	245	47	89	178	608	292	75	711	786	1167	163	0.673521851	0.064267352	0.139674379	0	1	0
18	Intervention	High	baseline	Clinic	142	117	261	113	965	438	983	692	259	374	1403	1675	551	1226	1777	3711	1360	0.478846672	0.148477499	0.366478038	1	0	0
18	Intervention	High	study	Clinic	120	117	244	96	1179	430	1430	809	237	340	1609	2239	526	1423	1949	4425	1452	0.440451977	0.118870056	0.328135593	1	1	1
19	Intervention	Low	baseline	CHC	94	105	454	176	777	366	955	696	199	630	1143	1651	542	1231	1773	3623	1343	0.489373447	0.149599779	0.370687276	1	0	0
19	Intervention	Low	study	CHC	187	178	550	225	1053	424	1250	864	365	775	1477	2114	649	1603	2252	4731	1691	0.4760093	0.1371803	0.357429719	1	1	1
8	Control	Exclude	baseline	CHC	64	35	169	51	411	153	449	341	99	220	564	790	204	580	784	1673	580	0.468619247	0.121936641	0.346682606	0	0	0
8	Control	Exclude	study	CHC	60	48	127	65	314	164	457	342	108	192	478	799	229	441	670	1577	619	0.424857324	0.145212429	0.392517438	0	1	0
9	Control	Exclude	baseline	Hospital	129	172	246	209	689	468	1801	1829	301	455	1157	3630	677	935	1612	5543	2678	0.290817247	0.122136027	0.483131878	0	0	0
9	Control	Exclude	study	Hospital	79	116	158	105	409	267	1012	919	195	263	676	1931	372	567	939	3065	1407	0.306362153	0.12137031	0.459053834	0	1	0
20	Intervention	Low	baseline	Clinic	185	148	587	196	949	230	1023	405	333	783	1179	1428	426	1536	1962	3723	979	0.526994359	0.114423852	0.262959979	1	0	0
20	Intervention	Low	study	Clinic	166	98	551	200	776	188	1003	417	264	751	964	1420	388	1327	1715	3399	903	0.504560165	0.114151221	0.265666372	1	1	1
10	Control	Low	baseline	Clinic	157	114	260	129	517	129	717	302	271	389	646	1019	258	777	1035	2325	674	0.44516129	0.110967742	0.289892473	0	0	0
10	Control	Low	study	Clinic	245	208	242	90	413	103	804	314	453	332	516	1118	193	655	848	2419	715	0.350558082	0.079785035	0.295576685	0	1	0
