# Supplementary material for: Impact of youth lay health workers on HIV service delivery in South Africa: A pragmatic cluster randomized trial of the Youth Health Africa program
Source: PLoS One. 2023 Nov 30;18(11):e0294719. doi: 10.1371/journal.pone.0294719 (PMC10688901; doi:10.1371/journal.pone.0294719)
Supplement: S1 File — (ZIP) [file pone.0294719.s008.zip › cRCT_YHA_Data_Share_Sept18_2023/cRCT_base_Sept18_2023.csv]

	date	Facility_Number	HEADCOUNT	HTS_TST	HTS_TST_POS	TX_NEW	INITIATED_14DAYS	TX_CURR..28.	TX_CURR..90.	ART_DEFAULT_EARLY	ART_DEFAULT_LATE	OUTCOME_LTF	VL_COMPLETED_6MTH	VL_SUPPRESSED_6MTH	month_count	ITT_Group	Int_Category	Type	ART_DEFAULT_ULTF	date_2
1	19-Dec	11	1310	126	4	3	1	622	624	71	35	1	1	1	3	Intervention	High	CHC	77	Dec 2019
2	19-Nov	11	1482	179	12	11	7	617	630	50	39	5	3	3	2	Intervention	High	CHC	79	Nov 2019
3	19-Oct	11	2095	232	4	7	2	614	626	73	31	3	0	0	1	Intervention	High	CHC	82	Oct 2019
4	20-Apr	11	1319	14	0	3	0	626	629	47	34	1	4	4	7	Intervention	High	CHC	76	Apr 2020
5	20-Aug	11	1194	252	4	4	2	632	644	52	21	0	1	1	11	Intervention	High	CHC	57	Aug 2020
6	20-Dec	11	1146	492	2	4	3	665	657	48	22	1	0	0	15	Intervention	High	CHC	29	Dec 2020
7	20-Feb	11	1588	224	5	8	6	626	622	53	37	5	1	1	5	Intervention	High	CHC	78	Feb 2020
8	20-Jan	11	1762	702	21	13	11	629	626	72	18	5	3	3	4	Intervention	High	CHC	81	Jan 2020
9	20-Jul	11	1083	297	7	4	2	633	645	80	27	0	5	4	10	Intervention	High	CHC	63	Jul 2020
10	20-Jun	11	1268	371	8	6	4	636	640	69	26	0	1	1	9	Intervention	High	CHC	69	Jun 2020
11	20-Mar	11	1456	128	5	4	2	627	626	59	29	1	1	1	6	Intervention	High	CHC	73	Mar 2020
12	20-May	11	1304	113	4	3	3	631	633	49	27	1	6	6	8	Intervention	High	CHC	70	May 2020
13	20-Nov	11	761	385	4	1	0	654	654	82	15	1	1	1	14	Intervention	High	CHC	38	Nov 2020
14	20-Oct	11	1119	265	5	5	2	651	652	48	21	0	1	1	13	Intervention	High	CHC	46	Oct 2020
15	20-Sep	11	1378	575	4	3	3	626	638	61	17	0	1	1	12	Intervention	High	CHC	54	Sep 2020
16	21-Apr	11	1170	196	5	5	4	673	680	143	18	0	2	1	19	Intervention	High	CHC	2	Apr 2021
17	21-Aug	11	1089	245	5	8	4	686	707	0	0	0	3	3	23	Intervention	High	CHC	12	Aug 2021
18	21-Feb	11	1130	424	8	10	6	673	672	48	8	3	1	1	17	Intervention	High	CHC	6	Feb 2021
19	21-Jan	11	1252	346	7	6	5	668	660	41	9	2	0	0	16	Intervention	High	CHC	16	Jan 2021
20	21-Jul	11	919	290	6	6	5	682	696	140	40	0	2	2	22	Intervention	High	CHC	7	Jul 2021
21	21-Jun	11	1030	788	5	6	4	676	685	99	34	0	1	1	21	Intervention	High	CHC	7	Jun 2021
22	21-Mar	11	1158	474	6	4	3	670	676	87	12	3	1	1	18	Intervention	High	CHC	1	Mar 2021
23	21-May	11	1262	458	2	5	3	674	680	35	31	0	0	0	20	Intervention	High	CHC	13	May 2021
24	21-Sep	11	1247	271	4	4	3	671	705	0	0	0	2	2	24	Intervention	High	CHC	13	Sep 2021
25	19-Dec	2	1102	118	11	8	6	565	645	102	53	7	0	0	3	Control	Control	Clinic	95	Dec 2019
26	19-Nov	2	1045	133	10	15	10	563	648	88	42	6	1	1	2	Control	Control	Clinic	94	Nov 2019
27	19-Oct	2	1134	175	8	8	5	553	641	83	42	7	1	1	1	Control	Control	Clinic	95	Oct 2019
28	20-Apr	2	1209	46	4	7	4	592	631	72	53	13	1	0	7	Control	Control	Clinic	64	Apr 2020
29	20-Aug	2	1228	80	4	3	2	608	641	61	48	0	3	3	11	Control	Control	Clinic	54	Aug 2020
30	20-Dec	2	1246	96	4	3	2	571	628	59	44	4	2	1	15	Control	Control	Clinic	36	Dec 2020
31	20-Feb	2	1973	202	9	10	8	588	648	84	32	9	0	0	5	Control	Control	Clinic	76	Feb 2020
32	20-Jan	2	1798	153	13	10	8	574	646	80	38	9	0	0	4	Control	Control	Clinic	85	Jan 2020
33	20-Jul	2	1091	91	1	3	2	615	636	105	50	0	4	2	10	Control	Control	Clinic	63	Jul 2020
34	20-Jun	2	1099	107	5	6	5	617	633	72	31	0	4	3	9	Control	Control	Clinic	60	Jun 2020
35	20-Mar	2	2106	162	5	5	3	589	643	93	37	7	2	2	6	Control	Control	Clinic	73	Mar 2020
36	20-May	2	1135	71	7	6	5	598	626	75	56	2	7	7	8	Control	Control	Clinic	64	May 2020
37	20-Nov	2	987	83	6	7	7	565	636	70	52	1	0	0	14	Control	Control	Clinic	32	Nov 2020
38	20-Oct	2	636	120	6	5	2	567	643	65	39	3	1	0	13	Control	Control	Clinic	30	Oct 2020
39	20-Sep	2	1150	121	14	11	10	612	657	80	35	0	1	1	12	Control	Control	Clinic	44	Sep 2020
40	21-Apr	2	1171	222	11	11	11	648	672	157	88	3	5	5	19	Control	Control	Clinic	23	Apr 2021
41	21-Aug	2	1644	393	10	11	9	700	717	0	0	0	7	3	23	Control	Control	Clinic	13	Aug 2021
42	21-Feb	2	1248	120	5	9	6	612	652	86	47	1	2	2	17	Control	Control	Clinic	18	Feb 2021
43	21-Jan	2	1019	233	8	9	8	597	644	82	30	3	0	0	16	Control	Control	Clinic	19	Jan 2021
44	21-Jul	2	1597	213	2	2	1	694	701	97	47	0	3	3	22	Control	Control	Clinic	6	Jul 2021
45	21-Jun	2	1344	115	3	5	3	691	692	114	39	0	1	1	21	Control	Control	Clinic	8	Jun 2021
46	21-Mar	2	1235	102	3	5	4	622	654	164	75	3	2	2	18	Control	Control	Clinic	17	Mar 2021
47	21-May	2	949	121	7	9	9	673	690	89	62	3	3	3	20	Control	Control	Clinic	8	May 2021
48	21-Sep	2	1426	424	10	13	9	694	731	0	0	0	1	1	24	Control	Control	Clinic	10	Sep 2021
49	19-Dec	12	852	140	3	6	0	704	802	116	65	6	1	1	3	Intervention	High	Clinic	105	Dec 2019
50	19-Nov	12	1091	262	10	5	1	700	810	73	62	9	1	1	2	Intervention	High	Clinic	105	Nov 2019
51	19-Oct	12	1202	288	10	10	7	707	809	106	82	6	2	2	1	Intervention	High	Clinic	111	Oct 2019
52	20-Apr	12	532	46	3	3	0	692	758	77	77	6	2	2	7	Intervention	High	Clinic	89	Apr 2020
53	20-Aug	12	817	133	1	5	0	647	734	82	78	0	2	1	11	Intervention	High	Clinic	87	Aug 2020
54	20-Dec	12	291	127	6	3	2	654	726	132	88	11	1	0	15	Intervention	High	Clinic	33	Dec 2020
55	20-Feb	12	601	282	3	5	0	705	804	103	65	3	1	1	5	Intervention	High	Clinic	94	Feb 2020
56	20-Jan	12	959	145	4	7	0	711	803	86	78	4	5	3	4	Intervention	High	Clinic	101	Jan 2020
57	20-Jul	12	783	52	0	0	0	654	739	74	110	0	1	0	10	Intervention	High	Clinic	85	Jul 2020
58	20-Jun	12	704	35	1	1	0	684	748	114	52	0	1	1	9	Intervention	High	Clinic	87	Jun 2020
59	20-Mar	12	502	168	2	3	0	694	790	119	76	3	5	2	6	Intervention	High	Clinic	92	Mar 2020
60	20-May	12	821	313	7	13	0	698	759	68	52	1	1	1	8	Intervention	High	Clinic	81	May 2020
61	20-Nov	12	562	162	9	9	2	664	745	107	43	6	2	1	14	Intervention	High	Clinic	32	Nov 2020
62	20-Oct	12	712	117	6	9	0	661	738	106	27	5	0	0	13	Intervention	High	Clinic	41	Oct 2020
63	20-Sep	12	730	156	4	6	0	644	742	78	46	0	0	0	12	Intervention	High	Clinic	66	Sep 2020
64	21-Apr	12	NA	105	8	3	1	670	718	158	192	7	3	1	19	Intervention	High	Clinic	19	Apr 2021
65	21-Aug	12	NA	112	2	2	2	701	725	0	0	1	1	0	23	Intervention	High	Clinic	21	Aug 2021
66	21-Feb	12	338	180	4	3	1	661	712	157	43	11	0	0	17	Intervention	High	Clinic	18	Feb 2021
67	21-Jan	12	652	346	11	13	7	657	714	75	27	18	0	0	16	Intervention	High	Clinic	26	Jan 2021
68	21-Jul	12	NA	241	2	2	2	701	726	169	68	1	2	0	22	Intervention	High	Clinic	20	Jul 2021
69	21-Jun	12	NA	101	1	3	0	692	720	167	79	1	3	2	21	Intervention	High	Clinic	13	Jun 2021
70	21-Mar	12	NA	105	1	0	0	656	715	134	168	5	2	0	18	Intervention	High	Clinic	12	Mar 2021
71	21-May	12	NA	95	2	1	1	675	708	148	39	2	3	3	20	Intervention	High	Clinic	33	May 2021
72	21-Sep	12	NA	5	0	0	0	682	729	0	0	0	0	0	24	Intervention	High	Clinic	14	Sep 2021
73	19-Dec	1	2291	473	18	15	10	1655	1775	205	98	4	3	2	3	Control	Control	Clinic	206	Dec 2019
74	19-Nov	1	2701	999	17	15	11	1641	1771	164	60	16	2	2	2	Control	Control	Clinic	215	Nov 2019
75	19-Oct	1	2710	1000	14	14	11	1631	1774	166	90	9	3	2	1	Control	Control	Clinic	233	Oct 2019
76	20-Apr	1	2149	284	16	15	15	1754	1798	150	129	12	8	8	7	Control	Control	Clinic	147	Apr 2020
77	20-Aug	1	2138	653	12	14	12	1680	1819	143	140	0	9	9	11	Control	Control	Clinic	117	Aug 2020
78	20-Dec	1	1412	383	8	3	3	1661	1688	173	106	10	2	1	15	Control	Control	Clinic	111	Dec 2020
79	20-Feb	1	2678	796	23	19	18	1710	1798	190	90	9	1	1	5	Control	Control	Clinic	179	Feb 2020
80	20-Jan	1	2928	828	31	36	26	1691	1791	160	96	5	4	3	4	Control	Control	Clinic	190	Jan 2020
81	20-Jul	1	1624	439	9	6	4	1765	1811	314	116	0	6	4	10	Control	Control	Clinic	115	Jul 2020
82	20-Jun	1	2238	622	16	16	14	1786	1812	161	71	1	3	3	9	Control	Control	Clinic	120	Jun 2020
83	20-Mar	1	2802	1077	21	24	20	1748	1807	198	104	5	8	8	6	Control	Control	Clinic	158	Mar 2020
84	20-May	1	2166	847	20	22	19	1769	1800	151	60	5	7	6	8	Control	Control	Clinic	130	May 2020
85	20-Nov	1	1849	438	6	8	6	1643	1710	193	150	6	2	0	14	Control	Control	Clinic	116	Nov 2020
86	20-Oct	1	2079	418	15	14	12	1637	1720	212	133	6	5	3	13	Control	Control	Clinic	115	Oct 2020
87	20-Sep	1	1928	308	8	9	8	1624	1811	253	129	0	9	7	12	Control	Control	Clinic	115	Sep 2020
88	21-Apr	1	2036	656	8	8	8	1743	1757	246	106	5	3	3	19	Control	Control	Clinic	12	Apr 2021
89	21-Aug	1	1840	410	21	23	21	1782	1819	0	0	0	6	3	23	Control	Control	Clinic	37	Aug 2021
90	21-Feb	1	1704	405	10	10	8	1726	1743	199	74	3	3	2	17	Control	Control	Clinic	28	Feb 2021
91	21-Jan	1	1797	531	13	16	12	1699	1718	178	28	10	1	0	16	Control	Control	Clinic	64	Jan 2021
92	21-Jul	1	1984	474	13	17	12	1773	1797	262	76	0	10	8	22	Control	Control	Clinic	38	Jul 2021
93	21-Jun	1	1703	493	11	10	8	1771	1778	147	75	0	2	2	21	Control	Control	Clinic	34	Jun 2021
94	21-Mar	1	2077	568	20	16	16	1745	1762	189	81	10	2	2	18	Control	Control	Clinic	11	Mar 2021
95	21-May	1	1849	535	15	14	11	1746	1760	158	117	7	1	1	20	Control	Control	Clinic	39	May 2021
96	21-Sep	1	1826	461	15	13	13	1746	1828	0	0	0	9	6	24	Control	Control	Clinic	36	Sep 2021
97	19-Dec	7	1185	102	4	3	1	605	603	74	41	0	0	0	3	Control	Exclude	Clinic	59	Dec 2019
98	19-Nov	7	1382	99	7	8	3	603	601	57	40	0	2	2	2	Control	Exclude	Clinic	51	Nov 2019
99	19-Oct	7	1542	111	3	2	1	599	595	76	37	0	0	0	1	Control	Exclude	Clinic	51	Oct 2019
100	20-Apr	7	1623	115	3	3	0	610	608	65	24	0	2	1	7	Control	Exclude	Clinic	46	Apr 2020
101	20-Aug	7	1238	137	3	4	0	606	612	80	31	0	1	1	11	Control	Exclude	Clinic	29	Aug 2020
102	20-Dec	7	901	105	6	5	0	629	618	51	29	2	1	1	15	Control	Exclude	Clinic	16	Dec 2020
103	20-Feb	7	1328	85	3	4	1	606	608	29	25	0	0	0	5	Control	Exclude	Clinic	47	Feb 2020
104	20-Jan	7	1623	105	5	6	5	603	607	68	29	1	0	0	4	Control	Exclude	Clinic	58	Jan 2020
105	20-Jul	7	1116	110	5	5	0	608	610	59	30	0	4	4	10	Control	Exclude	Clinic	32	Jul 2020
106	20-Jun	7	1393	153	4	3	0	608	602	66	27	0	2	1	9	Control	Exclude	Clinic	39	Jun 2020
107	20-Mar	7	1579	128	6	7	4	609	609	57	16	1	1	1	6	Control	Exclude	Clinic	43	Mar 2020
108	20-May	7	1413	278	7	7	0	609	606	53	23	0	2	2	8	Control	Exclude	Clinic	39	May 2020
109	20-Nov	7	822	88	1	4	0	628	616	98	35	0	0	0	14	Control	Exclude	Clinic	19	Nov 2020
110	20-Oct	7	998	206	5	2	0	623	613	52	18	2	1	0	13	Control	Exclude	Clinic	21	Oct 2020
111	20-Sep	7	1214	154	5	5	0	604	619	61	23	0	4	4	12	Control	Exclude	Clinic	23	Sep 2020
112	21-Apr	7	1228	90	3	4	1	646	644	65	9	0	1	1	19	Control	Exclude	Clinic	1	Apr 2021
113	21-Aug	7	1085	291	5	4	0	638	645	0	0	0	7	6	23	Control	Exclude	Clinic	14	Aug 2021
114	21-Feb	7	990	246	13	12	2	642	627	47	10	0	1	1	17	Control	Exclude	Clinic	12	Feb 2021
115	21-Jan	7	862	179	2	2	0	625	612	56	16	1	2	0	16	Control	Exclude	Clinic	16	Jan 2021
116	21-Jul	7	1062	222	5	5	0	639	645	74	20	0	1	1	22	Control	Exclude	Clinic	8	Jul 2021
117	21-Jun	7	1093	169	2	1	0	638	641	43	18	0	1	1	21	Control	Exclude	Clinic	7	Jun 2021
118	21-Mar	7	1215	183	2	3	0	641	633	52	7	0	1	0	18	Control	Exclude	Clinic	3	Mar 2021
119	21-May	7	1080	113	3	3	0	643	648	50	16	0	0	0	20	Control	Exclude	Clinic	5	May 2021
120	21-Sep	7	1172	324	5	4	0	631	649	0	0	0	2	1	24	Control	Exclude	Clinic	12	Sep 2021
121	19-Dec	13	2170	1028	26	19	16	1442	1586	102	61	19	2	1	3	Intervention	High	CHC	224	Dec 2019
122	19-Nov	13	2489	1258	31	32	29	1447	1607	117	76	26	3	2	2	Intervention	High	CHC	204	Nov 2019
123	19-Oct	13	2505	1519	41	36	31	1450	1613	116	87	14	1	1	1	Intervention	High	CHC	205	Oct 2019
124	20-Apr	13	2030	372	19	21	19	1460	1548	153	103	32	10	7	7	Intervention	High	CHC	154	Apr 2020
125	20-Aug	13	2181	199	9	12	8	1484	1539	93	64	0	29	22	11	Intervention	High	CHC	139	Aug 2020
126	20-Dec	13	2204	1147	29	34	23	1441	1562	131	80	13	7	4	15	Intervention	High	CHC	78	Dec 2020
127	20-Feb	13	2764	2102	55	56	49	1481	1578	104	62	27	3	3	5	Intervention	High	CHC	179	Feb 2020
128	20-Jan	13	2915	904	31	30	26	1457	1567	148	35	22	3	2	4	Intervention	High	CHC	208	Jan 2020
129	20-Jul	13	2123	586	10	11	8	1488	1533	110	83	0	16	14	10	Intervention	High	CHC	153	Jul 2020
130	20-Jun	13	1829	822	22	23	21	1483	1541	107	77	0	8	8	9	Intervention	High	CHC	139	Jun 2020
131	20-Mar	13	2854	1529	25	33	27	1488	1569	127	100	30	9	4	6	Intervention	High	CHC	154	Mar 2020
132	20-May	13	1709	734	14	15	13	1456	1528	108	101	19	7	5	8	Intervention	High	CHC	149	May 2020
133	20-Nov	13	1585	779	21	12	9	1419	1535	193	63	13	4	3	14	Intervention	High	CHC	98	Nov 2020
134	20-Oct	13	2129	647	27	22	16	1413	1536	94	48	13	2	0	13	Intervention	High	CHC	109	Oct 2020
135	20-Sep	13	2169	29	25	22	20	1473	1556	89	57	1	14	13	12	Intervention	High	CHC	129	Sep 2020
136	21-Apr	13	2332	1020	13	19	15	1536	1604	267	144	9	5	5	19	Intervention	High	CHC	64	Apr 2021
137	21-Aug	13	2018	347	12	11	10	1630	1664	0	0	0	5	5	23	Intervention	High	CHC	37	Aug 2021
138	21-Feb	13	1747	859	25	21	18	1483	1581	162	97	3	1	0	17	Intervention	High	CHC	55	Feb 2021
139	21-Jan	13	1867	586	19	24	17	1460	1576	131	81	14	1	0	16	Intervention	High	CHC	59	Jan 2021
140	21-Jul	13	2207	796	17	13	12	1609	1638	150	67	0	10	10	22	Intervention	High	CHC	40	Jul 2021
141	21-Jun	13	2112	954	7	8	5	1599	1623	115	69	0	6	6	21	Intervention	High	CHC	43	Jun 2021
142	21-Mar	13	2151	1268	26	24	21	1508	1598	228	128	9	3	3	18	Intervention	High	CHC	45	Mar 2021
143	21-May	13	2235	861	20	18	16	1568	1631	124	79	2	3	2	20	Intervention	High	CHC	46	May 2021
144	21-Sep	13	2098	181	14	12	12	1617	1667	0	0	0	14	13	24	Intervention	High	CHC	34	Sep 2021
145	19-Dec	3	525	59	0	0	0	253	261	27	17	0	1	1	3	Control	Control	Clinic	33	Dec 2019
146	19-Nov	3	614	91	2	1	0	251	261	20	19	1	0	0	2	Control	Control	Clinic	35	Nov 2019
147	19-Oct	3	659	119	0	2	0	250	264	21	22	1	0	0	1	Control	Control	Clinic	30	Oct 2019
148	20-Apr	3	604	18	0	1	0	255	260	17	15	1	2	1	7	Control	Control	Clinic	14	Apr 2020
149	20-Aug	3	456	44	1	1	0	260	263	12	6	0	0	0	11	Control	Control	Clinic	6	Aug 2020
150	20-Dec	3	410	38	0	0	0	254	255	21	10	0	0	0	15	Control	Control	Clinic	4	Dec 2020
151	20-Feb	3	584	81	2	1	0	257	261	20	12	0	0	0	5	Control	Control	Clinic	18	Feb 2020
152	20-Jan	3	754	51	1	1	0	252	260	26	16	1	0	0	4	Control	Control	Clinic	22	Jan 2020
153	20-Jul	3	484	23	0	0	0	260	261	24	6	0	1	0	10	Control	Control	Clinic	6	Jul 2020
154	20-Jun	3	488	75	0	0	0	258	260	27	11	0	0	0	9	Control	Control	Clinic	11	Jun 2020
155	20-Mar	3	681	163	3	2	0	258	260	33	9	2	0	0	6	Control	Control	Clinic	15	Mar 2020
156	20-May	3	503	102	1	1	0	257	260	24	13	0	1	0	8	Control	Control	Clinic	10	May 2020
157	20-Nov	3	303	51	0	0	0	255	259	23	11	0	1	1	14	Control	Control	Clinic	3	Nov 2020
158	20-Oct	3	413	61	0	0	0	256	259	26	10	0	0	0	13	Control	Control	Clinic	3	Oct 2020
159	20-Sep	3	428	36	1	1	0	260	262	23	8	0	1	0	12	Control	Control	Clinic	5	Sep 2020
160	21-Apr	3	498	100	1	1	0	257	253	17	5	0	0	0	19	Control	Control	Clinic	1	Apr 2021
161	21-Aug	3	511	147	0	0	0	252	253	0	0	0	1	1	23	Control	Control	Clinic	2	Aug 2021
162	21-Feb	3	397	107	1	2	0	253	248	14	4	0	0	0	17	Control	Control	Clinic	4	Feb 2021
163	21-Jan	3	387	53	1	1	0	252	250	12	3	1	0	0	16	Control	Control	Clinic	5	Jan 2021
164	21-Jul	3	443	82	0	0	0	253	252	12	3	0	1	1	22	Control	Control	Clinic	4	Jul 2021
165	21-Jun	3	504	177	3	2	1	255	251	18	3	0	0	0	21	Control	Control	Clinic	5	Jun 2021
166	21-Mar	3	457	110	0	1	0	254	251	21	5	0	0	0	18	Control	Control	Clinic	1	Mar 2021
167	21-May	3	449	159	1	0	0	255	253	9	6	0	0	0	20	Control	Control	Clinic	2	May 2021
168	21-Sep	3	437	118	2	2	0	253	254	0	0	0	1	0	24	Control	Control	Clinic	2	Sep 2021
169	19-Dec	14	NA	354	14	11	8	264	267	27	8	2	0	0	3	Intervention	Low	Hospital	33	Dec 2019
170	19-Nov	14	NA	566	24	13	9	263	266	14	9	3	0	0	2	Intervention	Low	Hospital	32	Nov 2019
171	19-Oct	14	2864	609	15	10	6	255	258	15	4	1	1	1	1	Intervention	Low	Hospital	36	Oct 2019
172	20-Apr	14	2024	127	2	4	3	285	288	17	2	1	5	4	7	Intervention	Low	Hospital	24	Apr 2020
173	20-Aug	14	2177	387	12	10	8	306	309	21	8	0	6	4	11	Intervention	Low	Hospital	17	Aug 2020
174	20-Dec	14	2528	303	10	5	5	316	312	14	11	1	1	0	15	Intervention	Low	Hospital	6	Dec 2020
175	20-Feb	14	2580	436	9	8	6	276	271	15	4	1	0	0	5	Intervention	Low	Hospital	32	Feb 2020
176	20-Jan	14	2364	585	28	14	12	274	272	11	9	3	0	0	4	Intervention	Low	Hospital	32	Jan 2020
177	20-Jul	14	2173	236	9	4	4	304	300	21	5	0	7	7	10	Intervention	Low	Hospital	19	Jul 2020
178	20-Jun	14	2309	369	9	9	7	304	298	6	5	0	4	4	9	Intervention	Low	Hospital	18	Jun 2020
179	20-Mar	14	2821	420	15	8	8	286	282	10	3	1	4	3	6	Intervention	Low	Hospital	29	Mar 2020
180	20-May	14	2140	373	6	6	6	296	296	10	7	0	9	9	8	Intervention	Low	Hospital	21	May 2020
181	20-Nov	14	2563	315	15	10	8	315	311	19	5	0	5	4	14	Intervention	Low	Hospital	9	Nov 2020
182	20-Oct	14	2450	284	16	9	9	312	304	17	5	0	1	1	13	Intervention	Low	Hospital	11	Oct 2020
183	20-Sep	14	2441	297	7	3	3	296	309	17	14	0	8	7	12	Intervention	Low	Hospital	12	Sep 2020
184	21-Apr	14	2237	354	10	10	3	334	328	19	11	0	6	6	19	Intervention	Low	Hospital	3	Apr 2021
185	21-Aug	14	2464	318	9	10	2	325	338	0	0	0	5	3	23	Intervention	Low	Hospital	10	Aug 2021
186	21-Feb	14	2087	353	19	15	12	329	318	9	9	0	1	1	17	Intervention	Low	Hospital	3	Feb 2021
187	21-Jan	14	2079	296	10	8	5	316	313	19	7	2	0	0	16	Intervention	Low	Hospital	5	Jan 2021
188	21-Jul	14	2300	322	4	4	0	321	333	23	28	0	5	4	22	Intervention	Low	Hospital	1	Jul 2021
189	21-Jun	14	2380	324	4	4	0	328	333	24	16	0	1	1	21	Intervention	Low	Hospital	0	Jun 2021
190	21-Mar	14	2302	323	9	9	8	332	322	19	7	0	0	0	18	Intervention	Low	Hospital	1	Mar 2021
191	21-May	14	2517	262	6	7	0	332	335	16	7	0	4	3	20	Intervention	Low	Hospital	0	May 2021
192	21-Sep	14	2308	284	5	6	1	318	333	0	0	0	1	0	24	Intervention	Low	Hospital	18	Sep 2021
193	19-Dec	4	1465	162	6	3	3	564	570	54	46	2	1	1	3	Control	Control	Clinic	76	Dec 2019
194	19-Nov	4	1585	286	9	7	7	564	578	68	45	0	0	0	2	Control	Control	Clinic	70	Nov 2019
195	19-Oct	4	1827	211	11	11	8	558	571	75	41	0	1	1	1	Control	Control	Clinic	71	Oct 2019
196	20-Apr	4	1501	132	0	2	0	581	591	46	46	1	1	0	7	Control	Control	Clinic	54	Apr 2020
197	20-Aug	4	1539	147	2	3	0	566	585	37	37	0	5	3	11	Control	Control	Clinic	42	Aug 2020
198	20-Dec	4	1447	152	2	3	1	596	580	57	27	1	1	1	15	Control	Control	Clinic	36	Dec 2020
199	20-Feb	4	1492	171	8	7	6	573	580	49	27	0	0	0	5	Control	Control	Clinic	63	Feb 2020
200	20-Jan	4	1892	175	7	4	3	562	573	73	41	0	1	1	4	Control	Control	Clinic	70	Jan 2020
201	20-Jul	4	1419	124	1	3	0	573	583	85	35	0	2	2	10	Control	Control	Clinic	51	Jul 2020
202	20-Jun	4	1460	268	3	3	2	580	588	67	27	0	2	2	9	Control	Control	Clinic	51	Jun 2020
203	20-Mar	4	1744	227	7	7	7	581	590	43	35	0	0	0	6	Control	Control	Clinic	55	Mar 2020
204	20-May	4	1538	157	6	5	5	584	585	48	34	0	5	5	8	Control	Control	Clinic	50	May 2020
205	20-Nov	4	1165	155	2	1	1	596	591	45	28	0	0	0	14	Control	Control	Clinic	33	Nov 2020
206	20-Oct	4	1562	287	2	3	2	594	587	47	17	0	0	0	13	Control	Control	Clinic	39	Oct 2020
207	20-Sep	4	1560	257	2	3	0	566	580	52	11	0	2	2	12	Control	Control	Clinic	46	Sep 2020
208	21-Apr	4	1481	152	7	6	0	609	610	80	30	0	0	0	19	Control	Control	Clinic	19	Apr 2021
209	21-Aug	4	1301	445	2	2	0	619	627	0	0	0	2	2	23	Control	Control	Clinic	10	Aug 2021
210	21-Feb	4	1305	136	4	3	3	602	589	48	22	0	2	2	17	Control	Control	Clinic	30	Feb 2021
211	21-Jan	4	1310	138	3	5	3	596	586	64	19	0	0	0	16	Control	Control	Clinic	35	Jan 2021
212	21-Jul	4	1387	304	6	4	0	622	627	78	50	0	0	0	22	Control	Control	Clinic	20	Jul 2021
213	21-Jun	4	1209	264	3	3	1	622	622	77	41	0	1	0	21	Control	Control	Clinic	23	Jun 2021
214	21-Mar	4	1448	220	7	5	1	605	604	60	29	0	2	1	18	Control	Control	Clinic	18	Mar 2021
215	21-May	4	1303	164	5	7	0	615	617	62	28	0	0	0	20	Control	Control	Clinic	25	May 2021
216	21-Sep	4	1378	326	2	3	0	597	630	0	0	0	3	3	24	Control	Control	Clinic	7	Sep 2021
217	19-Dec	5	616	178	3	4	0	529	540	80	32	2	2	1	3	Control	Control	Clinic	61	Dec 2019
218	19-Nov	5	907	116	2	3	0	529	542	50	27	1	0	0	2	Control	Control	Clinic	65	Nov 2019
219	19-Oct	5	1008	142	6	5	0	526	541	42	31	1	1	0	1	Control	Control	Clinic	68	Oct 2019
220	20-Apr	5	928	91	8	5	0	533	541	42	35	1	2	2	7	Control	Control	Clinic	49	Apr 2020
221	20-Aug	5	755	201	1	1	0	553	557	35	10	0	3	3	11	Control	Control	Clinic	28	Aug 2020
222	20-Dec	5	495	148	13	16	0	554	563	32	9	2	0	0	15	Control	Control	Clinic	13	Dec 2020
223	20-Feb	5	953	205	3	3	0	536	542	48	25	2	0	0	5	Control	Control	Clinic	55	Feb 2020
224	20-Jan	5	1020	158	11	10	2	537	545	49	42	2	2	1	4	Control	Control	Clinic	56	Jan 2020
225	20-Jul	5	764	160	3	4	1	550	558	39	31	0	6	6	10	Control	Control	Clinic	34	Jul 2020
226	20-Jun	5	781	177	5	3	0	544	553	62	21	0	2	2	9	Control	Control	Clinic	37	Jun 2020
227	20-Mar	5	923	331	9	8	0	537	540	54	14	7	1	1	6	Control	Control	Clinic	48	Mar 2020
228	20-May	5	877	196	5	7	0	540	545	38	21	1	3	3	8	Control	Control	Clinic	36	May 2020
229	20-Nov	5	553	104	3	3	0	544	553	62	24	1	1	1	14	Control	Control	Clinic	15	Nov 2020
230	20-Oct	5	756	215	4	2	0	545	560	42	10	2	2	0	13	Control	Control	Clinic	15	Oct 2020
231	20-Sep	5	818	173	4	3	0	547	555	42	8	0	4	3	12	Control	Control	Clinic	23	Sep 2020
232	21-Apr	5	560	95	5	5	0	568	573	55	18	0	0	0	19	Control	Control	Clinic	1	Apr 2021
233	21-Aug	5	561	118	4	4	0	575	584	0	0	0	2	2	23	Control	Control	Clinic	14	Aug 2021
234	21-Feb	5	647	158	2	2	0	563	563	27	10	0	0	0	17	Control	Control	Clinic	9	Feb 2021
235	21-Jan	5	706	166	5	5	1	561	566	51	9	0	1	1	16	Control	Control	Clinic	10	Jan 2021
236	21-Jul	5	700	217	2	3	0	572	573	65	13	0	3	3	22	Control	Control	Clinic	15	Jul 2021
237	21-Jun	5	720	174	3	3	0	572	572	33	17	0	11	10	21	Control	Control	Clinic	12	Jun 2021
238	21-Mar	5	787	220	4	5	0	569	570	44	14	1	0	0	18	Control	Control	Clinic	2	Mar 2021
239	21-May	5	482	130	2	2	0	570	570	28	21	0	1	1	20	Control	Control	Clinic	13	May 2021
240	21-Sep	5	650	242	6	5	1	578	586	0	0	0	2	1	24	Control	Control	Clinic	13	Sep 2021
241	19-Dec	15	3120	816	10	15	6	1467	1586	171	97	4	2	1	3	Intervention	Low	CHC	182	Dec 2019
242	19-Nov	15	3402	1479	28	26	17	1460	1587	127	67	14	8	6	2	Intervention	Low	CHC	178	Nov 2019
243	19-Oct	15	3679	1286	32	41	19	1450	1581	128	59	9	2	1	1	Intervention	Low	CHC	181	Oct 2019
244	20-Apr	15	2713	397	12	13	2	1510	1611	185	68	5	17	12	7	Intervention	Low	CHC	154	Apr 2020
245	20-Aug	15	2448	808	18	16	2	1556	1624	158	69	0	8	7	11	Intervention	Low	CHC	120	Aug 2020
246	20-Dec	15	2193	751	26	18	9	1708	1717	164	60	3	3	2	15	Intervention	Low	CHC	43	Dec 2020
247	20-Feb	15	3350	772	19	22	6	1476	1590	141	86	10	2	2	5	Intervention	Low	CHC	161	Feb 2020
248	20-Jan	15	3857	632	16	15	8	1464	1582	195	102	13	5	4	4	Intervention	Low	CHC	172	Jan 2020
249	20-Jul	15	2239	266	5	5	1	1560	1624	239	105	0	6	5	10	Intervention	Low	CHC	131	Jul 2020
250	20-Jun	15	2555	536	14	16	4	1544	1626	135	95	0	6	6	9	Intervention	Low	CHC	125	Jun 2020
251	20-Mar	15	3944	1001	18	18	9	1502	1607	132	78	5	3	2	6	Intervention	Low	CHC	152	Mar 2020
252	20-May	15	2907	767	17	16	5	1523	1616	109	105	1	9	7	8	Intervention	Low	CHC	145	May 2020
253	20-Nov	15	2362	877	18	13	3	1688	1699	134	51	4	3	3	14	Intervention	Low	CHC	52	Nov 2020
254	20-Oct	15	2499	949	24	16	9	1664	1682	149	44	2	0	0	13	Intervention	Low	CHC	71	Oct 2020
255	20-Sep	15	2873	721	11	11	5	1550	1647	179	55	0	11	10	12	Intervention	Low	CHC	93	Sep 2020
256	21-Apr	15	2514	537	14	14	7	1778	1767	250	123	0	6	6	19	Intervention	Low	CHC	2	Apr 2021
257	21-Aug	15	2371	800	16	16	13	1789	1790	0	0	0	11	8	23	Intervention	Low	CHC	18	Aug 2021
258	21-Feb	15	2208	1079	28	25	3	1741	1735	113	20	5	4	2	17	Intervention	Low	CHC	16	Feb 2021
259	21-Jan	15	2689	604	22	17	10	1722	1727	132	35	5	0	0	16	Intervention	Low	CHC	23	Jan 2021
260	21-Jul	15	2226	707	7	7	5	1784	1775	244	54	0	10	8	22	Intervention	Low	CHC	7	Jul 2021
261	21-Jun	15	2107	779	9	8	5	1790	1769	227	29	0	8	6	21	Intervention	Low	CHC	7	Jun 2021
262	21-Mar	15	2561	1469	22	19	2	1759	1755	208	78	3	1	1	18	Intervention	Low	CHC	2	Mar 2021
263	21-May	15	2289	952	12	13	11	1787	1770	106	59	0	5	5	20	Intervention	Low	CHC	12	May 2021
264	21-Sep	15	2457	676	10	9	8	1779	1789	0	0	0	8	7	24	Intervention	Low	CHC	12	Sep 2021
265	19-Dec	16	676	128	6	5	5	632	715	105	44	4	1	0	3	Intervention	High	Clinic	62	Dec 2019
266	19-Nov	16	960	181	2	2	2	618	711	63	34	3	3	3	2	Intervention	High	Clinic	67	Nov 2019
267	19-Oct	16	1071	110	4	5	4	614	713	75	34	4	0	0	1	Intervention	High	Clinic	65	Oct 2019
268	20-Apr	16	735	206	4	4	3	676	733	71	49	0	2	2	7	Intervention	High	Clinic	47	Apr 2020
269	20-Aug	16	595	176	1	2	0	676	728	47	46	0	0	0	11	Intervention	High	Clinic	31	Aug 2020
270	20-Dec	16	533	215	5	6	6	709	733	43	50	0	0	0	15	Intervention	High	Clinic	29	Dec 2020
271	20-Feb	16	814	129	2	3	2	662	726	90	33	0	1	1	5	Intervention	High	Clinic	46	Feb 2020
272	20-Jan	16	894	129	11	10	9	650	725	61	35	0	1	1	4	Intervention	High	Clinic	56	Jan 2020
273	20-Jul	16	510	130	3	2	0	670	726	63	52	0	2	2	10	Intervention	High	Clinic	38	Jul 2020
274	20-Jun	16	691	104	3	4	1	691	728	99	29	0	2	2	9	Intervention	High	Clinic	41	Jun 2020
275	20-Mar	16	904	203	3	3	3	673	732	71	36	0	3	2	6	Intervention	High	Clinic	42	Mar 2020
276	20-May	16	610	184	4	3	1	677	731	63	39	0	0	0	8	Intervention	High	Clinic	47	May 2020
277	20-Nov	16	541	244	2	2	2	690	722	91	42	0	0	0	14	Intervention	High	Clinic	39	Nov 2020
278	20-Oct	16	511	207	5	6	6	684	720	78	28	0	0	0	13	Intervention	High	Clinic	40	Oct 2020
279	20-Sep	16	643	213	7	7	0	669	718	62	26	0	0	0	12	Intervention	High	Clinic	49	Sep 2020
280	21-Apr	16	727	183	3	3	3	752	749	39	8	2	0	0	19	Intervention	High	Clinic	5	Apr 2021
281	21-Aug	16	580	180	3	3	0	741	754	0	0	1	0	0	23	Intervention	High	Clinic	11	Aug 2021
282	21-Feb	16	582	325	1	2	1	741	743	50	8	0	0	0	17	Intervention	High	Clinic	17	Feb 2021
283	21-Jan	16	633	264	7	6	6	737	741	25	11	0	0	0	16	Intervention	High	Clinic	19	Jan 2021
284	21-Jul	16	566	193	1	1	1	743	751	60	28	0	4	3	22	Intervention	High	Clinic	3	Jul 2021
285	21-Jun	16	427	182	4	3	3	757	754	59	18	0	2	1	21	Intervention	High	Clinic	2	Jun 2021
286	21-Mar	16	807	199	5	2	2	753	750	21	8	2	0	0	18	Intervention	High	Clinic	5	Mar 2021
287	21-May	16	602	188	2	3	2	757	753	43	17	0	1	1	20	Intervention	High	Clinic	4	May 2021
288	21-Sep	16	633	440	4	4	0	729	751	0	0	0	2	2	24	Intervention	High	Clinic	15	Sep 2021
289	19-Dec	17	1422	218	5	5	2	645	649	16	23	7	0	0	3	Intervention	High	Clinic	77	Dec 2019
290	19-Nov	17	1580	223	4	4	2	646	652	51	15	4	1	1	2	Intervention	High	Clinic	77	Nov 2019
291	19-Oct	17	1679	338	9	11	8	646	656	36	15	0	0	0	1	Intervention	High	Clinic	80	Oct 2019
292	20-Apr	17	1699	343	5	10	4	641	634	64	53	7	6	5	7	Intervention	High	Clinic	61	Apr 2020
293	20-Aug	17	1551	520	6	5	2	667	665	37	12	0	6	6	11	Intervention	High	Clinic	49	Aug 2020
294	20-Dec	17	1260	450	1	4	1	714	695	34	34	4	1	1	15	Intervention	High	Clinic	20	Dec 2020
295	20-Feb	17	1697	156	1	7	1	638	632	21	12	10	4	1	5	Intervention	High	Clinic	68	Feb 2020
296	20-Jan	17	2113	182	6	3	2	642	641	23	9	9	5	4	4	Intervention	High	Clinic	73	Jan 2020
297	20-Jul	17	1512	173	10	10	7	665	648	30	24	0	1	1	10	Intervention	High	Clinic	64	Jul 2020
298	20-Jun	17	1767	426	4	8	4	658	639	39	22	0	2	1	9	Intervention	High	Clinic	66	Jun 2020
299	20-Mar	17	1869	531	3	8	1	642	635	66	13	3	2	1	6	Intervention	High	Clinic	61	Mar 2020
300	20-May	17	1748	401	9	5	5	647	638	46	53	0	1	1	8	Intervention	High	Clinic	61	May 2020
301	20-Nov	17	1466	88	0	4	1	712	687	102	20	5	1	0	14	Intervention	High	Clinic	29	Nov 2020
302	20-Oct	17	1165	170	7	6	5	711	687	40	14	0	0	0	13	Intervention	High	Clinic	34	Oct 2020
303	20-Sep	17	1574	250	5	6	5	668	682	53	16	0	6	6	12	Intervention	High	Clinic	36	Sep 2020
304	21-Apr	17	1437	542	3	4	2	717	711	44	16	2	3	2	19	Intervention	High	Clinic	1	Apr 2021
305	21-Aug	17	963	392	5	6	5	726	726	0	0	0	4	2	23	Intervention	High	Clinic	19	Aug 2021
306	21-Feb	17	1074	218	3	4	1	715	696	38	11	1	0	0	17	Intervention	High	Clinic	14	Feb 2021
307	21-Jan	17	1367	406	1	5	1	714	698	31	19	0	1	1	16	Intervention	High	Clinic	14	Jan 2021
308	21-Jul	17	1042	416	5	6	4	726	722	39	22	0	2	0	22	Intervention	High	Clinic	2	Jul 2021
309	21-Jun	17	1172	170	7	8	7	725	720	19	23	0	3	2	21	Intervention	High	Clinic	1	Jun 2021
310	21-Mar	17	1524	402	8	6	1	720	710	44	12	1	0	0	18	Intervention	High	Clinic	2	Mar 2021
311	21-May	17	1259	326	4	8	4	721	713	34	12	0	2	2	20	Intervention	High	Clinic	5	May 2021
312	21-Sep	17	1066	544	11	8	1	724	748	0	0	0	3	3	24	Intervention	High	Clinic	4	Sep 2021
313	19-Dec	6	NA	340	9	6	6	175	173	9	8	0	1	1	3	Control	Exclude	Hospital	28	Dec 2019
314	19-Nov	6	NA	439	9	8	6	187	172	20	4	0	1	1	2	Control	Exclude	Hospital	27	Nov 2019
315	19-Oct	6	1835	357	10	10	6	192	185	18	4	1	0	0	1	Control	Exclude	Hospital	27	Oct 2019
316	20-Apr	6	1347	80	2	5	2	175	180	23	11	0	1	0	7	Control	Exclude	Hospital	20	Apr 2020
317	20-Aug	6	1078	44	3	4	0	171	174	41	18	0	0	0	11	Control	Exclude	Hospital	21	Aug 2020
318	20-Dec	6	1744	148	3	3	1	187	193	40	9	0	1	1	15	Control	Exclude	Hospital	8	Dec 2020
319	20-Feb	6	1395	335	8	7	7	177	176	8	2	0	3	3	5	Control	Exclude	Hospital	24	Feb 2020
320	20-Jan	6	1481	332	10	7	6	180	174	15	2	1	6	4	4	Control	Exclude	Hospital	27	Jan 2020
321	20-Jul	6	1341	71	1	4	0	173	175	36	17	0	2	0	10	Control	Exclude	Hospital	23	Jul 2020
322	20-Jun	6	1318	81	3	5	0	170	176	28	30	0	4	3	9	Control	Exclude	Hospital	19	Jun 2020
323	20-Mar	6	1685	425	8	5	4	173	177	16	3	1	1	0	6	Control	Exclude	Hospital	21	Mar 2020
324	20-May	6	1341	44	0	0	0	172	180	49	24	0	2	1	8	Control	Exclude	Hospital	19	May 2020
325	20-Nov	6	1588	85	7	4	0	185	183	17	11	0	0	0	14	Control	Exclude	Hospital	15	Nov 2020
326	20-Oct	6	1433	219	4	7	1	185	183	33	6	0	0	0	13	Control	Exclude	Hospital	17	Oct 2020
327	20-Sep	6	1475	134	12	11	0	167	183	24	12	0	2	2	12	Control	Exclude	Hospital	20	Sep 2020
328	21-Apr	6	1562	112	1	1	0	155	150	33	11	0	1	1	19	Control	Exclude	Hospital	3	Apr 2021
329	21-Aug	6	1561	158	2	1	0	144	147	0	0	0	2	2	23	Control	Exclude	Hospital	14	Aug 2021
330	21-Feb	6	1573	168	5	3	0	188	180	12	8	0	1	0	17	Control	Exclude	Hospital	3	Feb 2021
331	21-Jan	6	1608	121	5	4	0	190	191	14	8	0	1	1	16	Control	Exclude	Hospital	7	Jan 2021
332	21-Jul	6	1311	115	1	2	0	144	148	39	9	0	0	0	22	Control	Exclude	Hospital	9	Jul 2021
333	21-Jun	6	853	127	1	2	0	147	150	22	8	0	1	1	21	Control	Exclude	Hospital	9	Jun 2021
334	21-Mar	6	1940	168	5	3	0	175	163	22	11	0	4	4	18	Control	Exclude	Hospital	3	Mar 2021
335	21-May	6	1613	198	5	5	1	145	150	13	7	0	1	1	20	Control	Exclude	Hospital	10	May 2021
336	21-Sep	6	1610	9	2	2	0	143	147	0	0	0	0	0	24	Control	Exclude	Hospital	14	Sep 2021
337	19-Dec	18	1779	263	13	13	8	1113	1153	96	58	8	2	2	3	Intervention	High	Clinic	90	Dec 2019
338	19-Nov	18	2058	409	22	18	15	1111	1139	90	64	10	1	1	2	Intervention	High	Clinic	86	Nov 2019
339	19-Oct	18	2245	470	22	25	17	1097	1128	115	57	9	3	2	1	Intervention	High	Clinic	97	Oct 2019
340	20-Apr	18	1128	85	7	11	7	1129	1138	115	70	5	13	10	7	Intervention	High	Clinic	62	Apr 2020
341	20-Aug	18	1565	312	9	6	5	1101	1110	84	45	0	8	6	11	Intervention	High	Clinic	55	Aug 2020
342	20-Dec	18	1505	692	11	14	8	1125	1125	83	36	4	1	1	15	Intervention	High	Clinic	30	Dec 2020
343	20-Feb	18	2083	621	12	12	9	1128	1155	98	51	6	4	3	5	Intervention	High	Clinic	75	Feb 2020
344	20-Jan	18	2181	266	6	10	6	1117	1145	112	55	8	5	4	4	Intervention	High	Clinic	88	Jan 2020
345	20-Jul	18	1830	247	4	5	4	1109	1117	115	39	0	7	6	10	Intervention	High	Clinic	55	Jul 2020
346	20-Jun	18	1651	440	10	14	12	1122	1118	78	24	2	15	10	9	Intervention	High	Clinic	59	Jun 2020
347	20-Mar	18	2038	217	10	10	8	1125	1142	104	50	9	5	5	6	Intervention	High	Clinic	68	Mar 2020
348	20-May	18	1420	183	10	7	7	1116	1122	63	50	6	11	9	8	Intervention	High	Clinic	64	May 2020
349	20-Nov	18	1454	406	11	11	7	1121	1122	60	30	3	0	0	14	Intervention	High	Clinic	32	Nov 2020
350	20-Oct	18	1576	685	18	15	14	1122	1117	121	29	4	2	1	13	Intervention	High	Clinic	36	Oct 2020
351	20-Sep	18	1632	198	7	8	6	1094	1109	74	26	0	3	3	12	Intervention	High	Clinic	50	Sep 2020
352	21-Apr	18	1374	664	13	13	10	1156	1148	132	59	5	5	5	19	Intervention	High	Clinic	7	Apr 2021
353	21-Aug	18	1533	545	6	7	3	1141	1144	0	0	0	7	6	23	Intervention	High	Clinic	19	Aug 2021
354	21-Feb	18	1405	650	13	12	5	1141	1144	66	33	9	1	1	17	Intervention	High	Clinic	10	Feb 2021
355	21-Jan	18	1552	264	16	14	13	1137	1141	90	21	8	0	0	16	Intervention	High	Clinic	17	Jan 2021
356	21-Jul	18	1495	264	3	3	2	1143	1128	99	45	0	8	6	22	Intervention	High	Clinic	20	Jul 2021
357	21-Jun	18	1434	614	6	6	5	1155	1126	70	58	0	7	6	21	Intervention	High	Clinic	23	Jun 2021
358	21-Mar	18	1620	770	13	9	8	1141	1145	100	52	8	2	1	18	Intervention	High	Clinic	7	Mar 2021
359	21-May	18	1448	654	2	3	2	1150	1132	74	65	3	6	5	20	Intervention	High	Clinic	32	May 2021
360	21-Sep	18	1557	451	11	10	7	1137	1144	0	0	0	7	7	24	Intervention	High	Clinic	15	Sep 2021
361	19-Dec	19	2097	336	9	10	5	858	948	102	56	12	0	0	3	Intervention	Low	CHC	109	Dec 2019
362	19-Nov	19	2343	260	8	8	4	858	954	108	52	6	1	1	2	Intervention	Low	CHC	104	Nov 2019
363	19-Oct	19	2566	273	10	16	10	849	956	136	42	3	1	0	1	Intervention	Low	CHC	107	Oct 2019
364	20-Apr	19	1524	38	4	7	4	878	940	108	59	19	5	5	7	Intervention	Low	CHC	81	Apr 2020
365	20-Aug	19	935	402	2	8	5	885	950	81	65	0	2	0	11	Intervention	Low	CHC	78	Aug 2020
366	20-Dec	19	1541	802	20	17	16	866	936	54	24	15	0	0	15	Intervention	Low	CHC	45	Dec 2020
367	20-Feb	19	2296	144	4	6	4	870	941	80	34	9	4	4	5	Intervention	Low	CHC	96	Feb 2020
368	20-Jan	19	2718	324	16	11	9	869	948	85	56	12	0	0	4	Intervention	Low	CHC	96	Jan 2020
369	20-Jul	19	1412	253	3	3	3	893	940	137	58	0	5	4	10	Intervention	Low	CHC	84	Jul 2020
370	20-Jun	19	1634	577	6	6	5	899	943	70	49	0	1	1	9	Intervention	Low	CHC	81	Jun 2020
371	20-Mar	19	2098	210	13	10	6	880	946	108	28	7	3	1	6	Intervention	Low	CHC	91	Mar 2020
372	20-May	19	1720	266	5	5	3	888	942	70	53	2	2	2	8	Intervention	Low	CHC	79	May 2020
373	20-Nov	19	1438	211	4	5	2	841	935	103	50	6	0	0	14	Intervention	Low	CHC	54	Nov 2020
374	20-Oct	19	1907	515	11	10	6	825	931	66	49	12	1	1	13	Intervention	Low	CHC	63	Oct 2020
375	20-Sep	19	1815	540	8	16	7	872	959	89	48	0	1	1	12	Intervention	Low	CHC	71	Sep 2020
376	21-Apr	19	1619	601	7	10	4	935	978	140	71	6	4	4	19	Intervention	Low	CHC	8	Apr 2021
377	21-Aug	19	1683	426	5	3	1	996	1027	0	0	0	5	4	23	Intervention	Low	CHC	12	Aug 2021
378	21-Feb	19	1427	783	14	11	6	900	955	62	39	11	0	0	17	Intervention	Low	CHC	18	Feb 2021
379	21-Jan	19	1756	438	16	17	9	887	949	91	20	13	0	0	16	Intervention	Low	CHC	32	Jan 2021
380	21-Jul	19	1724	510	8	12	4	989	1015	137	59	0	10	10	22	Intervention	Low	CHC	16	Jul 2021
381	21-Jun	19	1622	607	2	7	1	973	1002	87	58	0	9	8	21	Intervention	Low	CHC	9	Jun 2021
382	21-Mar	19	1769	873	12	9	6	920	967	109	58	4	2	2	18	Intervention	Low	CHC	9	Mar 2021
383	21-May	19	1763	493	6	9	1	956	996	58	50	0	2	2	20	Intervention	Low	CHC	18	May 2021
384	21-Sep	19	1853	569	4	3	1	1003	1030	0	0	0	2	1	24	Intervention	Low	CHC	8	Sep 2021
385	19-Dec	8	1261	100	4	3	2	435	483	46	18	3	2	1	3	Control	Exclude	CHC	55	Dec 2019
386	19-Nov	8	1253	211	10	14	9	432	485	36	20	1	0	0	2	Control	Exclude	CHC	54	Nov 2019
387	19-Oct	8	1271	188	10	4	4	422	479	42	20	2	2	2	1	Control	Exclude	CHC	59	Oct 2019
388	20-Apr	8	1073	77	2	2	1	447	472	58	35	4	1	1	7	Control	Exclude	CHC	45	Apr 2020
389	20-Aug	8	869	92	6	2	1	454	474	41	19	0	4	4	11	Control	Exclude	CHC	33	Aug 2020
390	20-Dec	8	1002	184	4	3	3	450	458	36	12	3	1	1	15	Control	Exclude	CHC	14	Dec 2020
391	20-Feb	8	1325	99	7	7	5	447	485	42	21	4	2	1	5	Control	Exclude	CHC	52	Feb 2020
392	20-Jan	8	1426	128	6	7	5	438	485	42	24	3	5	2	4	Control	Exclude	CHC	53	Jan 2020
393	20-Jul	8	845	73	3	2	2	461	470	60	17	0	2	1	10	Control	Exclude	CHC	41	Jul 2020
394	20-Jun	8	1193	142	4	3	3	463	473	31	23	0	1	1	9	Control	Exclude	CHC	37	Jun 2020
395	20-Mar	8	1352	123	5	5	4	448	478	50	21	4	1	1	6	Control	Exclude	CHC	49	Mar 2020
396	20-May	8	964	112	2	4	3	453	474	29	33	3	5	4	8	Control	Exclude	CHC	39	May 2020
397	20-Nov	8	617	369	5	6	4	446	457	60	12	2	1	1	14	Control	Exclude	CHC	25	Nov 2020
398	20-Oct	8	1033	221	8	6	6	444	462	51	12	2	0	0	13	Control	Exclude	CHC	25	Oct 2020
399	20-Sep	8	1080	328	5	4	3	449	482	37	17	0	1	1	12	Control	Exclude	CHC	25	Sep 2020
400	21-Apr	8	971	234	3	2	2	443	457	91	35	3	2	1	19	Control	Exclude	CHC	9	Apr 2021
401	21-Aug	8	990	420	6	3	3	449	465	0	0	0	3	3	23	Control	Exclude	CHC	11	Aug 2021
402	21-Feb	8	875	164	6	5	4	453	463	49	15	5	1	0	17	Control	Exclude	CHC	6	Feb 2021
403	21-Jan	8	960	127	6	5	5	446	458	39	16	3	0	0	16	Control	Exclude	CHC	9	Jan 2021
404	21-Jul	8	1044	204	2	1	1	445	461	111	35	0	4	3	22	Control	Exclude	CHC	13	Jul 2021
405	21-Jun	8	977	120	2	2	2	449	455	72	26	0	0	0	21	Control	Exclude	CHC	15	Jun 2021
406	21-Mar	8	1064	182	3	2	2	443	458	54	32	4	1	1	18	Control	Exclude	CHC	5	Mar 2021
407	21-May	8	1004	126	3	3	3	443	456	52	18	4	1	1	20	Control	Exclude	CHC	9	May 2021
408	21-Sep	8	1006	437	8	8	7	452	475	0	0	0	0	0	24	Control	Exclude	CHC	7	Sep 2021
409	19-Dec	9	NA	509	9	10	0	425	390	31	28	6	0	0	3	Control	Exclude	Hospital	65	Dec 2019
410	19-Nov	9	NA	709	15	21	1	432	392	49	29	1	1	1	2	Control	Exclude	Hospital	64	Nov 2019
411	19-Oct	9	1910	783	18	15	2	431	386	63	23	5	2	1	1	Control	Exclude	Hospital	63	Oct 2019
412	20-Apr	9	1348	121	11	9	0	428	392	45	31	0	2	1	7	Control	Exclude	Hospital	62	Apr 2020
413	20-Aug	9	1432	378	7	10	0	423	402	21	12	0	5	5	11	Control	Exclude	Hospital	38	Aug 2020
414	20-Dec	9	1470	589	26	18	0	450	414	47	12	0	3	3	15	Control	Exclude	Hospital	14	Dec 2020
415	20-Feb	9	1736	629	6	13	0	427	392	35	19	3	2	2	5	Control	Exclude	Hospital	63	Feb 2020
416	20-Jan	9	1771	485	14	15	0	425	389	58	13	2	2	1	4	Control	Exclude	Hospital	62	Jan 2020
417	20-Jul	9	1588	382	6	6	1	417	393	35	11	0	1	1	10	Control	Exclude	Hospital	43	Jul 2020
418	20-Jun	9	1458	381	5	10	1	428	392	36	11	0	0	0	9	Control	Exclude	Hospital	51	Jun 2020
419	20-Mar	9	1804	529	6	10	0	430	384	35	16	0	0	0	6	Control	Exclude	Hospital	64	Mar 2020
420	20-May	9	1446	300	2	5	0	417	394	37	21	0	1	1	8	Control	Exclude	Hospital	52	May 2020
421	20-Nov	9	1729	444	19	17	2	449	405	26	16	3	2	1	14	Control	Exclude	Hospital	19	Nov 2020
422	20-Oct	9	1760	474	28	13	0	448	402	45	8	0	2	1	13	Control	Exclude	Hospital	24	Oct 2020
423	20-Sep	9	1588	337	10	10	0	418	424	28	11	0	1	0	12	Control	Exclude	Hospital	29	Sep 2020
424	21-Apr	9	1517	332	21	7	1	432	413	63	23	0	4	1	19	Control	Exclude	Hospital	3	Apr 2021
425	21-Aug	9	1630	287	24	14	0	432	447	0	0	0	0	0	23	Control	Exclude	Hospital	2	Aug 2021
426	21-Feb	9	1486	448	21	5	0	438	413	34	11	1	1	1	17	Control	Exclude	Hospital	6	Feb 2021
427	21-Jan	9	1783	398	23	14	0	447	417	47	9	0	1	1	16	Control	Exclude	Hospital	12	Jan 2021
428	21-Jul	9	1486	294	14	7	0	434	427	44	30	0	4	3	22	Control	Exclude	Hospital	5	Jul 2021
429	21-Jun	9	1491	294	21	8	0	431	418	43	25	0	2	1	21	Control	Exclude	Hospital	3	Jun 2021
430	21-Mar	9	1831	528	18	7	0	436	407	52	14	2	2	2	18	Control	Exclude	Hospital	2	Mar 2021
431	21-May	9	1484	484	15	7	0	431	410	22	21	1	4	4	20	Control	Exclude	Hospital	5	May 2021
432	21-Sep	9	1675	304	20	10	0	429	455	0	0	0	2	1	24	Control	Exclude	Hospital	5	Sep 2021
433	19-Dec	20	1636	191	10	10	6	747	843	84	96	4	1	1	3	Intervention	Low	Clinic	110	Dec 2019
434	19-Nov	20	1763	301	11	8	5	748	842	117	80	5	2	2	2	Intervention	Low	Clinic	105	Nov 2019
435	19-Oct	20	2174	456	15	14	11	752	845	94	48	14	5	2	1	Intervention	Low	Clinic	114	Oct 2019
436	20-Apr	20	1275	137	3	6	2	759	826	101	57	9	2	1	7	Intervention	Low	Clinic	96	Apr 2020
437	20-Aug	20	1551	334	7	7	4	781	828	90	45	0	1	1	11	Intervention	Low	Clinic	75	Aug 2020
438	20-Dec	20	1159	177	3	4	2	814	840	54	49	2	0	0	15	Intervention	Low	Clinic	38	Dec 2020
439	20-Feb	20	1870	266	7	5	2	753	836	95	77	8	1	1	5	Intervention	Low	Clinic	100	Feb 2020
440	20-Jan	20	2027	253	7	10	4	757	843	119	67	5	1	0	4	Intervention	Low	Clinic	99	Jan 2020
441	20-Jul	20	1510	226	3	6	3	777	822	81	64	0	2	2	10	Intervention	Low	Clinic	74	Jul 2020
442	20-Jun	20	1513	592	7	7	5	771	827	90	64	0	0	0	9	Intervention	Low	Clinic	80	Jun 2020
443	20-Mar	20	1870	311	9	13	9	764	842	115	65	4	1	0	6	Intervention	Low	Clinic	87	Mar 2020
444	20-May	20	1286	318	10	10	9	765	829	63	69	1	2	2	8	Intervention	Low	Clinic	81	May 2020
445	20-Nov	20	1314	398	6	8	4	818	848	113	61	1	1	1	14	Intervention	Low	Clinic	38	Nov 2020
446	20-Oct	20	1408	365	10	7	6	815	845	78	51	2	1	1	13	Intervention	Low	Clinic	40	Oct 2020
447	20-Sep	20	1607	338	7	10	7	786	848	89	51	0	6	6	12	Intervention	Low	Clinic	51	Sep 2020
448	21-Apr	20	1475	289	4	5	2	821	841	127	66	4	3	3	19	Intervention	Low	Clinic	6	Apr 2021
449	21-Aug	20	1347	718	14	13	4	844	872	0	0	1	2	2	23	Intervention	Low	Clinic	6	Aug 2021
450	21-Feb	20	1391	313	6	10	8	832	838	93	44	7	1	0	17	Intervention	Low	Clinic	17	Feb 2021
451	21-Jan	20	1434	566	6	5	2	822	831	110	20	7	0	0	16	Intervention	Low	Clinic	22	Jan 2021
452	21-Jul	20	1254	388	7	4	2	842	847	157	56	0	1	1	22	Intervention	Low	Clinic	3	Jul 2021
453	21-Jun	20	1293	393	7	3	1	838	846	117	57	0	3	3	21	Intervention	Low	Clinic	1	Jun 2021
454	21-Mar	20	1561	458	4	1	1	823	835	90	64	9	0	0	18	Intervention	Low	Clinic	6	Mar 2021
455	21-May	20	1277	275	7	7	4	827	842	76	55	2	0	0	20	Intervention	Low	Clinic	11	May 2021
456	21-Sep	20	1526	507	11	6	2	827	873	0	0	0	0	0	24	Intervention	Low	Clinic	6	Sep 2021
457	19-Dec	10	956	132	3	3	2	444	535	43	42	1	0	0	3	Control	Low	Clinic	95	Dec 2019
458	19-Nov	10	1249	162	7	5	3	439	534	53	34	1	0	0	2	Control	Low	Clinic	96	Nov 2019
459	19-Oct	10	1326	189	6	8	3	435	531	47	25	2	2	2	1	Control	Low	Clinic	97	Oct 2019
460	20-Apr	10	845	17	2	2	1	471	545	59	39	0	0	0	7	Control	Low	Clinic	76	Apr 2020
461	20-Aug	10	850	305	8	7	6	506	557	47	39	0	2	2	11	Control	Low	Clinic	50	Aug 2020
462	20-Dec	10	760	254	4	7	3	465	532	36	30	1	0	0	15	Control	Low	Clinic	41	Dec 2020
463	20-Feb	10	1487	223	5	5	3	460	544	41	36	1	0	0	5	Control	Low	Clinic	90	Feb 2020
464	20-Jan	10	1549	191	4	6	2	451	541	38	20	4	2	2	4	Control	Low	Clinic	95	Jan 2020
465	20-Jul	10	1043	434	9	6	6	506	545	45	25	0	1	1	10	Control	Low	Clinic	62	Jul 2020
466	20-Jun	10	804	171	3	4	3	492	544	38	32	0	3	3	9	Control	Low	Clinic	66	Jun 2020
467	20-Mar	10	1257	135	1	3	1	465	544	41	39	3	2	2	6	Control	Low	Clinic	79	Mar 2020
468	20-May	10	848	161	4	4	3	480	546	28	49	2	2	2	8	Control	Low	Clinic	65	May 2020
469	20-Nov	10	643	41	1	2	1	456	529	49	29	6	0	0	14	Control	Low	Clinic	47	Nov 2020
470	20-Oct	10	893	104	6	4	3	458	543	38	35	3	1	0	13	Control	Low	Clinic	41	Oct 2020
471	20-Sep	10	881	205	6	3	3	492	564	36	40	0	0	0	12	Control	Low	Clinic	43	Sep 2020
472	21-Apr	10	931	229	4	4	1	516	560	66	78	0	2	2	19	Control	Low	Clinic	35	Apr 2021
473	21-Aug	10	719	286	1	2	0	542	570	0	0	0	1	1	23	Control	Low	Clinic	21	Aug 2021
474	21-Feb	10	756	233	4	3	2	489	541	75	38	0	1	0	17	Control	Low	Clinic	27	Feb 2021
475	21-Jan	10	799	221	1	0	0	477	539	39	37	4	0	0	16	Control	Low	Clinic	29	Jan 2021
476	21-Jul	10	891	478	2	2	1	538	567	131	54	0	0	0	22	Control	Low	Clinic	32	Jul 2021
477	21-Jun	10	776	261	4	4	0	530	561	99	49	0	3	2	21	Control	Low	Clinic	31	Jun 2021
478	21-Mar	10	956	500	3	4	2	499	551	62	68	0	1	0	18	Control	Low	Clinic	33	Mar 2021
479	21-May	10	916	211	2	4	2	528	562	65	34	0	2	2	20	Control	Low	Clinic	28	May 2021
480	21-Sep	10	1015	205	3	5	0	533	570	0	0	0	0	0	24	Control	Low	Clinic	23	Sep 2021
