# Supplementary material for: Impact of youth lay health workers on HIV service delivery in South Africa: A pragmatic cluster randomized trial of the Youth Health Africa program
Source: PLoS One. 2023 Nov 30;18(11):e0294719. doi: 10.1371/journal.pone.0294719 (PMC10688901; doi:10.1371/journal.pone.0294719)
Supplement: S1 File — (ZIP) [file pone.0294719.s008.zip › cRCT_YHA_Data_Share_Sept18_2023/Final_Code/cRCT_cITS_Sept18_2023_final.R]

########################################################################
####  YHA cRCT controlled Interrupted Time Series Analysis  ################################

#Date Checked: September 18, 2023
#Input dataset: cRCT_final_Sept18_2023.csv

#Run libraries:
library (ggplot2)  #Needed for plots
library(nlme)  #For ITS analysis 
library(lubridate) #needed for data prep to make dataset to use for analysis

#Note on code:
  #Up to Line 150: Preparing dataset
  #Line 150-onwards: Running analysis and graphs. If just running analysis, start at around line 150
  #Note: Final sensitivity analysis (HIV testing with removal of facility 12) is last in code

#Steps:
#STEP 1:  Create the ratio variables for analysis (Lines 28-71)
#STEP 2:  Create time series analysis variables for analysis (Lines 74-149)
#STEP 3:  Run analysis
#STEP 4:  Graph analysis
  #Includes code for ITT and As Treated (High vs Control; Low vs Control)

#Import data:  cRCT_final_Sept18_2023.csv, call dataframe cITS 
    #cITS <- cRCT_final  
View(cRCT_final)
####################################################################################
##################################################################################
#STEP ONE: Create Ratio Variables #######################################################

#Clean variable names/types, as needed
#str(cITS)
cITS$date_2 <- as.factor(cITS$date_2)
#table(cITS$date_2)
cITS$TX_CURR28 <- cITS$"TX_CURR..28."
cITS$TX_CURR90 <- cITS$"TX_CURR..90."

cITS$Ratio_Tested <- cITS$HTS_TST / cITS$HEADCOUNT 
cITS$Ratio_Positive <- cITS$HTS_TST_POS / cITS$HTS_TST
cITS$Ratio_14days <- cITS$INITIATED_14DAYS / cITS$HTS_TST_POS
cITS$Ratio_NewTxt <- cITS$TX_NEW / cITS$HTS_TST_POS
cITS$Ratio_default28 <- cITS$ART_DEFAULT_EARLY / cITS$TX_CURR90
cITS$Ratio_default90 <- cITS$ART_DEFAULT_LATE / cITS$TX_CURR90
cITS$Ratio_LTFU <- cITS$OUTCOME_LTF / cITS$TX_CURR90
cITS$Ratio_ULTFU <- cITS$ART_DEFAULT_ULTF/ cITS$TX_CURR90

cITS$date_3 <- ifelse(cITS$date=="19-Oct", "10/01/2019",
                ifelse(cITS$date=="19-Nov", "11/01/2019",
                ifelse(cITS$date=="19-Dec", "12/01/2019",
                ifelse(cITS$date=="20-Jan", "01/01/2020",
                ifelse(cITS$date=="20-Feb", "02/01/2020",
                ifelse(cITS$date=="20-Mar", "03/01/2020",
                ifelse(cITS$date=="20-Apr", "04/01/2020",
                ifelse(cITS$date=="20-May", "05/01/2020",
                ifelse(cITS$date=="20-Jun", "06/01/2020",
                ifelse(cITS$date=="20-Jul", "07/01/2020",
                ifelse(cITS$date=="20-Aug", "08/01/2020",
                ifelse(cITS$date=="20-Sep", "09/01/2020",
                ifelse(cITS$date=="20-Oct", "10/01/2020",
                ifelse(cITS$date=="20-Nov", "11/01/2020",
                ifelse(cITS$date=="20-Dec", "12/01/2020",
                ifelse(cITS$date=="21-Jan", "01/01/2021",
                ifelse(cITS$date=="21-Feb", "02/01/2021",
                ifelse(cITS$date=="21-Mar", "03/01/2021",
                ifelse(cITS$date=="21-Apr", "04/01/2021",
                ifelse(cITS$date=="21-May", "05/01/2021",
                ifelse(cITS$date=="21-Jun", "06/01/2021",
                ifelse(cITS$date=="21-Jul", "07/01/2021",
                ifelse(cITS$date=="21-Aug", "08/01/2021", "09/01/2021")))))))))))))))))))))))

cITS$TIME1 <- as.Date(cITS$date_3, "%m/%d/%Y")
str(cITS$TIME1)

############################################################################################
#STEP TWO: CREATE TIME SERIES VARIABLES #################################################

#INT: 0=Before intervention period; 1=After intervention period
  #INT: 0 if pre-study, 1 if study (includes washout period)
  #INT_nowash: 0 if pre-study or washout, 1 if study (no washout)
#TIME: Number months from start of observation period, i.e., Oct '19 (currently: month_count)
#TREAT:  0=Control, 1=Intervention
  #TREAT_ITT:  For ITT analysis
  #TREAT_AT1: As treated analysis, high vs control -- others coded as 'NA', so drop
  #TREAT_AT2: As treated analysis, low vs control -- others coded as 'NA', so drop
#TIMEAFTERINT: Number months after intervention (starting Jan '21)
  #TIMEAFTERINT_wash: Number months after start of washout period (starting 'Oct 20)

#NOTE ON TIMELINE
  #Pre-Covid is Oct 2019 to March 2020 (1-6); 
  #Post-covid/pret-int is Apr -Sept 2020 (7-12)
  #Washout/run-in period: Oct-Dec 2020 (13-15)
  #Study period: Jan 2021 - Aug 2021 (16-23)
cITS$INT <- ifelse(cITS$month_count < 13, 0, 1)
  #INT: 0 if pre-study, 1 if study (includes washout period)

cITS$INT_nowash <- ifelse(cITS$month_count <16, 0, 1)
  #INT_nowash: 0 if pre-study or washout, 1 if study (no washout)

cITS$TREAT_ITT <- ifelse(cITS$ITT_Group=="Intervention", 1, 0)
cITS$TREAT_AT1 <- ifelse(cITS$Int_Category=="High", 1, 
                         ifelse(cITS$Int_Category=="Control", 0, NA)) 
cITS$TREAT_AT2 <- ifelse(cITS$Int_Category=="Low", 1, 
                         ifelse(cITS$Int_Category=="Control", 0, NA)) 

cITS$TIME <- as.numeric(cITS$month_count)

cITS$TIMEAFTERINT <- ifelse(cITS$month_count < 16, 0, (cITS$month_count-15))
cITS$TIMEAFTERINT_wash <- ifelse(cITS$month_count <13, 0, (cITS$month_count-12))

  #table(cITS$date)
  #View(cITS)

#TIMEAFTERINT: # months after intervention (int starting in Jan '21)
#TIMEAFTERINT_wash: # months after intevention, starting with washout period (Oct '20)

#table(cITS$date_2)
#str(cITS$date)
cITS$date1 <- factor(cITS$date, levels = c("19-Oct", "19-Nov", "19-Dec",
                                 "20-Jan", "20-Feb", "20-Mar",
                                 "20-Apr", "20-May", "20-Jun",
                                 "20-Jul", "20-Aug", "20-Sep",
                                 "20-Oct", "20-Nov", "20-Dec",
                                 "21-Jan", "21-Feb", "21-Mar",
                                 "21-Apr", "21-May", "21-Jun",
                                 "21-Jul", "21-Aug", "21-Sep"))
table(cITS$date1)

#Dates range from Oct 2019 until Sept 2021 (24 months)
#Remove Sept 2021 from analysis

cITS_final <- subset(cITS, month_count<24)
#str(cITS_final)
cITS_final_c <- subset(cITS, ITT_Group=="Control")
cITS_final_i <- subset(cITS, ITT_Group=="Intervention")

cITS_final_at1 <- subset(cITS_final, TREAT_AT1>=0 )
cITS_final_at2 <- subset(cITS_final, TREAT_AT2>=0 )
cITS_final_at_c <- subset(cITS_final, Int_Category=="Control" )
cITS_final_at_h <- subset(cITS_final, Int_Category=="High" )
cITS_final_at_l <- subset(cITS_final, Int_Category=="Low" )

#Save final datasets that we use in the time series analysis
write.csv(cITS_final, "cITS_final.csv")  #for intention to treat: intervention vs control
write.csv(cITS_final_at1, "cITS_final_at1.csv") #for As treated: high vs control
write.csv(cITS_final_at2, "cITS_final_at2.csv") #for as treated: low vs control

View(cITS_final)

############################################################################
#IF JUST RUNNING ALAYSIS -- START HERE BY IMPORTING DATA
#cITS_final, cITS_final_at1, cITS_final_at2. 
#Label them accordingly!

#Step 3  -- Create a 'date' dataset that we will merge with data
                    #used for graphing
TIME <- c(1, 2, 3, 4, 5, 6, 7, 8, 9, 10, 11, 12, 13, 14, 15, 16, 17, 18, 19, 20, 21, 22, 23)
date <- as.Date(c('2019-10-1',
                  '2019-11-1',
                  '2019-12-1',
                  '2020-1-1',
                  '2020-2-1',
                  '2020-3-1',
                  '2020-4-1',
                  '2020-5-1',
                  '2020-6-1',
                  '2020-7-1',
                  '2020-8-1',
                  '2020-9-1',
                  '2020-10-1',
                  '2020-11-1',
                  '2020-12-1',
                  '2021-1-1',
                  '2021-2-1',
                  '2021-3-1',
                  '2021-4-1',
                  '2021-5-1',
                  '2021-6-1',
                  '2021-7-1',
                  '2021-8-1'))

calendar <- data.frame(TIME, date)


#*#*#*#*#******************************************************************************#*#*#*#
#*ANALYSIS*****************ANALYSIS*******************ANALYSIS*************************#*#*#*#
#*************************************************************************************########

##################################################################################
#PART ONE:  INTENTION TO TREAT ANALYSIS#########################################################
#############################################################################################
#Dataset: cITS_final 

#Inputs:
#INT_nowash  ('1' starts Jan '21) or INT ('1' starts in Oct '20)
#TREAT_ITT:  0=Control, 1=Intervention
#TIME:  Number months from start of obs period (since Oct '19)
#TIMEAFTERINT or TIMEAFTERINT_wash (starts Oct '20)

#Outcomes:
  #1: Ratio_Tested
  #2: Ratio_Positive 
  #3: Ratio_14days 
  #5: Ratio_default28
  #6: Ratio_default90
  #7: Ratio_ULTFU

#Turn ratio into percentages -- keep original name for sake of analysis
#cITS_final$Ratio_Tested <- cITS_final$Ratio_Tested*100
#cITS_final$Ratio_Positive <- cITS_final$Ratio_Positive*100
#cITS_final$Ratio_14days <- cITS_final$Ratio_14days*100
#cITS_final$Ratio_default28 <- cITS_final$Ratio_default28*100
#cITS_final$Ratio_default90 <- cITS_final$Ratio_default90*100
#cITS_final$Ratio_ULTFU <- cITS_final$Ratio_ULTFU*100
#View(cITS_final)
#summary(cITS_final$Ratio_ULTFU)
##########################################################33
str(cITS_final)
#1.1: PROPORTION TESTED FOR HIV *************************************************
model_itt_test_r <- lme(Ratio_Tested ~ TIME + TIMEAFTERINT_wash +
                          INT + TREAT_ITT + TIME*TREAT_ITT + INT*TREAT_ITT +
                          TIMEAFTERINT_wash*TREAT_ITT,
                   random= ~1 + TIME | Facility_Number, data = cITS_final,
                   correlation = corAR1(form = ~ TIME), method= "REML", na.action = na.omit)
intervals(model_itt_test_r) 
summary(model_itt_test_r)

#Develop dataset for graphing
(sum.model_itt_test_r <- summary(model_itt_test_r))
betas <- sum.model_itt_test_r$coefficients$fixed 
se.betas <- sqrt(diag(sum.model_itt_test_r$varFix))
ci <- intervals(model_itt_test_r, which = "fixed")$fixed[, c(1,3)]
cbind(betas, se.betas, ci)

mm_itt_test_r <- model.matrix(~ TIME + TIMEAFTERINT_wash +
                                INT + TREAT_ITT + TIME*TREAT_ITT + INT*TREAT_ITT +
                                TIMEAFTERINT_wash*TREAT_ITT, cITS_final)

cITS_final$fitted_itt_tst <- mm_itt_test_r%*%fixef(model_itt_test_r)   
cITS_final$se_itt_tst <- sqrt(diag(mm_itt_test_r %*% tcrossprod(vcov(model_itt_test_r), mm_itt_test_r)))

cITS_final$fit95l_itt_tst <- cITS_final$fitted_itt_tst - qnorm(0.975)*cITS_final$se_itt_tst
cITS_final$fit95u_itt_tst <- cITS_final$fitted_itt_tst + qnorm(0.975)*cITS_final$se_itt_tst

dfmean_itt_tst <- aggregate(cbind(Ratio_Tested, fitted_itt_tst, fit95l_itt_tst, fit95u_itt_tst) ~ TIME + TIMEAFTERINT_wash + INT + TREAT_ITT, data = cITS_final, FUN = "mean", na.rm = T)
dfmean_itt_tst
names(dfmean_itt_tst) <- c("TIME", "TIMEAFTERINT_wash", "INT", "TREAT_ITT", "Ratio_Tested", "fitted_itt_tst", "fit95l_itt_tst", "fit95u_itt_tst")
str(dfmean_itt_tst)
View(dfmean_itt_tst)

str(dfmean_itt_tst)
dfmean_itt_tst$TREAT_ITT <- as.factor(dfmean_itt_tst$TREAT_ITT)

#Merge 'calendar' with dfmean_itt_tst by TIME
test <- merge(dfmean_itt_tst, calendar, by=c("TIME"), all.x=TRUE, all.y=TRUE, sort=TRUE)
View(test)
dfmean_itt_tst <- test

#Graph
ggplot(data = dfmean_itt_tst, aes(x = date, y = Ratio_Tested, color=TREAT_ITT)) +
  geom_point(size = 0.9) +
  geom_line (data=subset(dfmean_itt_tst, TREAT_ITT==0), aes(x = date, y = fitted_itt_tst), size=1.1) +
  geom_line(data=subset(dfmean_itt_tst, TREAT_ITT==0), aes(x = date, y = fit95l_itt_tst), size=0.7, linetype='longdash') +
  geom_line(data=subset(dfmean_itt_tst, TREAT_ITT==0), aes(x = date, y = fit95u_itt_tst), size=0.7, linetype='longdash') +
  geom_line (data=subset(dfmean_itt_tst, TREAT_ITT==1), aes(x = date, y = fitted_itt_tst), size=1.1) +
  geom_line(data=subset(dfmean_itt_tst, TREAT_ITT==1), aes(x = date, y = fit95l_itt_tst), size=0.7, linetype='longdash') +
  geom_line(data=subset(dfmean_itt_tst, TREAT_ITT==1), aes(x = date, y = fit95u_itt_tst), size=0.7, linetype='longdash') +
  scale_color_manual(values=c("#E69F00","#000099"), name = "Study Group", labels = c("Control", "Intervention"))+
  labs(x = "Calendar Time", y = "% Tested for HIV",
       title="HIV testing at facilities") +
  scale_x_date(breaks = as.Date(c("2019-10-01", "2020-01-01", 
                                  "2020-04-01","2020-07-01", 
                                  "2020-10-01", "2021-01-01", 
                                  "2021-04-01", "2021-07-01")),
               date_labels = "%b %Y") +
  scale_y_continuous(labels = scales::percent_format(accuracy = 1)) +
  theme_classic(base_size=20) + 
  annotate("rect", xmin=as.Date('2020-09-01'), xmax=as.Date('2020-10-01'), ymin=-Inf, ymax=Inf, alpha=0.5, fill="grey") +
  theme(
    plot.title = element_text(size=14, face="bold", hjust=0.5),
    axis.title.x = element_text(size=12, face="bold"),
    axis.title.y = element_text(size=12, face="bold"),
    legend.title = element_text(size = 10),
    legend.text = element_text(size=9)) +
  theme(axis.text.x = element_text(size=10, angle=45, hjust=1),
        axis.text.y = element_text(size=10) ) 


#***************************************************************************#
#*#1.2: PROPORTION POSITIVE *************************************************
model_itt_pos_r <- lme(Ratio_Positive ~ TIME + TIMEAFTERINT_wash +
                          INT + TREAT_ITT + TIME*TREAT_ITT + INT*TREAT_ITT +
                          TIMEAFTERINT_wash*TREAT_ITT,
                        random= ~1 + TIME | Facility_Number, data = cITS_final,
                        correlation = corAR1(form = ~ TIME), method= "REML", na.action = na.omit)
intervals(model_itt_pos_r) 
summary(model_itt_pos_r)

#Graph
(sum.model_itt_pos_r <- summary(model_itt_pos_r))
betas <- sum.model_itt_pos_r$coefficients$fixed 
se.betas <- sqrt(diag(sum.model_itt_pos_r$varFix))
ci <- intervals(model_itt_pos_r, which = "fixed")$fixed[, c(1,3)]
cbind(betas, se.betas, ci)

mm_itt_pos_r <- model.matrix(~ TIME + TIMEAFTERINT_wash +
                                INT + TREAT_ITT + TIME*TREAT_ITT + INT*TREAT_ITT +
                                TIMEAFTERINT_wash*TREAT_ITT, cITS_final)

cITS_final$fitted_itt_pos <- mm_itt_pos_r%*%fixef(model_itt_pos_r)   
cITS_final$se_itt_pos <- sqrt(diag(mm_itt_pos_r %*% tcrossprod(vcov(model_itt_pos_r), mm_itt_pos_r)))

cITS_final$fit95l_itt_pos <- cITS_final$fitted_itt_pos - qnorm(0.975)*cITS_final$se_itt_pos
cITS_final$fit95u_itt_pos <- cITS_final$fitted_itt_pos + qnorm(0.975)*cITS_final$se_itt_pos

dfmean_itt_pos <- aggregate(cbind(Ratio_Positive, fitted_itt_pos, fit95l_itt_pos, fit95u_itt_pos) ~ TIME + TIMEAFTERINT_wash + INT + TREAT_ITT, data = cITS_final, FUN = "mean", na.rm = T)
dfmean_itt_pos
names(dfmean_itt_pos) <- c("TIME", "TIMEAFTERINT_wash", "INT", "TREAT_ITT", "Ratio_Positive", "fitted_itt_pos", "fit95l_itt_pos", "fit95u_itt_pos")
str(dfmean_itt_pos)
View(dfmean_itt_pos)

str(dfmean_itt_pos)
dfmean_itt_pos$TREAT_ITT <- as.factor(dfmean_itt_pos$TREAT_ITT)

#Merge 'calendar' with above dataset by TIME
test <- merge(dfmean_itt_pos, calendar, by=c("TIME"), all.x=TRUE, all.y=TRUE, sort=TRUE)
View(test)
dfmean_itt_pos <- test
str(dfmean_itt_pos)

ggplot(data = dfmean_itt_pos, aes(x = date, y = Ratio_Positive, color=TREAT_ITT)) +
  geom_point(size = 0.8) +
  geom_line (data=subset(dfmean_itt_pos, TREAT_ITT==0), aes(x = date, y = fitted_itt_pos), size=1) +
  geom_line(data=subset(dfmean_itt_pos, TREAT_ITT==0), aes(x = date, y = fit95l_itt_pos), size=0.7, linetype='longdash') +
  geom_line(data=subset(dfmean_itt_pos, TREAT_ITT==0), aes(x = date, y = fit95u_itt_pos), size=0.7, linetype='longdash') +
  geom_line (data=subset(dfmean_itt_pos, TREAT_ITT==1), aes(x = date, y = fitted_itt_pos), size=1) +
  geom_line(data=subset(dfmean_itt_pos, TREAT_ITT==1), aes(x = date, y = fit95l_itt_pos), size=0.7, linetype='longdash') +
  geom_line(data=subset(dfmean_itt_pos, TREAT_ITT==1), aes(x = date, y = fit95u_itt_pos), size=0.7, linetype='longdash') +
  scale_color_manual(values=c("#E69F00","#000099"), name = "Study Group", labels = c("Control", "Intervention"))+
  labs(x = "Calendar Time", y = "% Positive for HIV",
       title="Positive HIV tests at facilities") +
  scale_x_date(breaks = as.Date(c("2019-10-01", "2020-01-01", 
                                  "2020-04-01","2020-07-01", 
                                  "2020-10-01", "2021-01-01", 
                                  "2021-04-01", "2021-07-01")),
               date_labels = "%b %Y") +
  scale_y_continuous(labels = scales::percent_format(accuracy = 1)) +
   theme_classic(base_size=20) + 
  annotate("rect", xmin=as.Date('2020-09-01'), xmax=as.Date('2020-10-01'), ymin=-Inf, ymax=Inf, alpha=0.5, fill="grey") +
  theme(
    plot.title = element_text(size=14, face="bold", hjust=0.5),
    axis.title.x = element_text(size=12, face="bold"),
    axis.title.y = element_text(size=12, face="bold"),
    legend.title = element_text(size = 10),
    legend.text = element_text(size=9)) +
  theme(axis.text.x = element_text(size=10, angle=45, hjust=1),
        axis.text.y = element_text(size=10) ) 

#***************************************************************************#
#1.3: Ratio_14days
str(cITS_final)
is.na(cITS_final$Ratio_14days)
summary(cITS_final$Ratio_14days)
hist(cITS_final$Ratio_14days)
View(cITS_final)

cITS_final$Ratio_14days <- ifelse(cITS_final$Ratio_14days==Inf, 0, cITS_final$Ratio_14days)

model_itt_14days_r <- lme(Ratio_14days ~ TIME + TIMEAFTERINT_wash +
                         INT + TREAT_ITT + TIME*TREAT_ITT + INT*TREAT_ITT +
                         TIMEAFTERINT_wash*TREAT_ITT,
                       random= ~1 + TIME | Facility_Number, data = cITS_final,
                       correlation = corAR1(form = ~ TIME), method= "REML", na.action = na.omit)
intervals(model_itt_14days_r) 
summary(model_itt_14days_r)

#Graph
(sum.model_itt_14days_r <- summary(model_itt_14days_r))
betas <- sum.model_itt_14days_r$coefficients$fixed 
se.betas <- sqrt(diag(sum.model_itt_14days_r$varFix))
ci <- intervals(model_itt_14days_r, which = "fixed")$fixed[, c(1,3)]
cbind(betas, se.betas, ci)

mm_itt_14days_r <- model.matrix(~ TIME + TIMEAFTERINT_wash +
                               INT + TREAT_ITT + TIME*TREAT_ITT + INT*TREAT_ITT +
                               TIMEAFTERINT_wash*TREAT_ITT, cITS_final)

cITS_final$fitted_itt_14days <- mm_itt_14days_r%*%fixef(model_itt_14days_r)   
cITS_final$se_itt_14days <- sqrt(diag(mm_itt_14days_r %*% tcrossprod(vcov(model_itt_14days_r), mm_itt_14days_r)))

cITS_final$fit95l_itt_14days <- cITS_final$fitted_itt_14days - qnorm(0.975)*cITS_final$se_itt_14days
cITS_final$fit95u_itt_14days <- cITS_final$fitted_itt_14days + qnorm(0.975)*cITS_final$se_itt_14days

dfmean_itt_14days <- aggregate(cbind(Ratio_14days, fitted_itt_14days, fit95l_itt_14days, fit95u_itt_14days) ~ TIME + TIMEAFTERINT_wash + INT + TREAT_ITT, data = cITS_final, FUN = "mean", na.rm = T)
dfmean_itt_14days
names(dfmean_itt_14days) <- c("TIME", "TIMEAFTERINT_wash", "INT", "TREAT_ITT", "Ratio_14days", "fitted_itt_14days", "fit95l_itt_14days", "fit95u_itt_14days")
str(dfmean_itt_14days)
View(dfmean_itt_14days)

str(dfmean_itt_14days)
dfmean_itt_14days$TREAT_ITT <- as.factor(dfmean_itt_14days$TREAT_ITT)

test <- merge(dfmean_itt_14days, calendar, by=c("TIME"), all.x=TRUE, all.y=TRUE, sort=TRUE)
View(test)
dfmean_itt_14days <- test

ggplot(data = dfmean_itt_14days, aes(x = date, y = Ratio_14days, color=TREAT_ITT)) +
  geom_point(size = 0.8) +
  geom_line (data=subset(dfmean_itt_14days, TREAT_ITT==0), aes(x = date, y = fitted_itt_14days), size=1) +
  geom_line(data=subset(dfmean_itt_14days, TREAT_ITT==0), aes(x = date, y = fit95l_itt_14days), size=0.7, linetype='longdash') +
  geom_line(data=subset(dfmean_itt_14days, TREAT_ITT==0), aes(x = date, y = fit95u_itt_14days), size=0.7, linetype='longdash') +
  geom_line (data=subset(dfmean_itt_14days, TREAT_ITT==1), aes(x = date, y = fitted_itt_14days), size=1) +
  geom_line(data=subset(dfmean_itt_14days, TREAT_ITT==1), aes(x = date, y = fit95l_itt_14days), size=0.7, linetype='longdash') +
  geom_line(data=subset(dfmean_itt_14days, TREAT_ITT==1), aes(x = date, y = fit95u_itt_14days), size=0.7, linetype='longdash') +
  geom_vline(xintercept = 13, linetype='dashed') +
  scale_color_manual(values=c("#E69F00","#000099"), name = "Study Group", labels = c("Control", "Intervention"))+
  labs(x = "Calendar Time", y = "% Initiated in 14 Days",
       title="Treatment initiation at Facility_Number") +
  scale_x_date(breaks = as.Date(c("2019-10-01", "2020-01-01", 
                                  "2020-04-01","2020-07-01", 
                                  "2020-10-01", "2021-01-01", 
                                  "2021-04-01", "2021-07-01")),
               date_labels = "%b %Y") +
  scale_y_continuous(labels = scales::percent_format(accuracy = 1)) +
  theme_classic(base_size=20) + 
  annotate("rect", xmin=as.Date('2020-09-01'), xmax=as.Date('2020-10-01'), ymin=-Inf, ymax=Inf, alpha=0.5, fill="grey") +
  theme(
    plot.title = element_text(size=14, face="bold", hjust=0.5),
    axis.title.x = element_text(size=12, face="bold"),
    axis.title.y = element_text(size=12, face="bold"),
    legend.title = element_text(size = 10),
    legend.text = element_text(size=9)) +
  theme(axis.text.x = element_text(size=10, angle=45, hjust=1),
        axis.text.y = element_text(size=10) ) 

#***********************************************************************************#
#####################################
#1.4 Ratio_default28 

cITS_final$Ratio_default28 <- ifelse(cITS_final$Ratio_default28==Inf, 0, cITS_final$Ratio_default28)

model_itt_def28_r <- lme(Ratio_default28 ~ TIME + TIMEAFTERINT_wash +
                            INT + TREAT_ITT + TIME*TREAT_ITT + INT*TREAT_ITT +
                            TIMEAFTERINT_wash*TREAT_ITT,
                          random= ~1 + TIME | Facility_Number, data = cITS_final,
                          correlation = corAR1(form = ~ TIME), method= "REML", na.action = na.omit)
intervals(model_itt_def28_r) 
summary(model_itt_def28_r)

#Graph
(sum.model_itt_def28_r <- summary(model_itt_def28_r))
betas <- sum.model_itt_def28_r$coefficients$fixed 
se.betas <- sqrt(diag(sum.model_itt_def28_r$varFix))
ci <- intervals(model_itt_def28_r, which = "fixed")$fixed[, c(1,3)]
cbind(betas, se.betas, ci)

mm_itt_def28_r <- model.matrix(~ TIME + TIMEAFTERINT_wash +
                                  INT + TREAT_ITT + TIME*TREAT_ITT + INT*TREAT_ITT +
                                  TIMEAFTERINT_wash*TREAT_ITT, cITS_final)

cITS_final$fitted_itt_def28 <- mm_itt_def28_r%*%fixef(model_itt_def28_r)   
cITS_final$se_itt_def28 <- sqrt(diag(mm_itt_def28_r %*% tcrossprod(vcov(model_itt_def28_r), mm_itt_def28_r)))

cITS_final$fit95l_itt_def28 <- cITS_final$fitted_itt_def28 - qnorm(0.975)*cITS_final$se_itt_def28
cITS_final$fit95u_itt_def28 <- cITS_final$fitted_itt_def28 + qnorm(0.975)*cITS_final$se_itt_def28

dfmean_itt_def28 <- aggregate(cbind(Ratio_default28, fitted_itt_def28, fit95l_itt_def28, fit95u_itt_def28) ~ TIME + TIMEAFTERINT_wash + INT + TREAT_ITT, data = cITS_final, FUN = "mean", na.rm = T)
dfmean_itt_def28
names(dfmean_itt_def28) <- c("TIME", "TIMEAFTERINT_wash", "INT", "TREAT_ITT", "Ratio_default28", "fitted_itt_def28", "fit95l_itt_def28", "fit95u_itt_def28")
str(dfmean_itt_def28)
View(dfmean_itt_def28)

str(dfmean_itt_def28)
dfmean_itt_def28$TREAT_ITT <- as.factor(dfmean_itt_def28$TREAT_ITT)

test <- merge(dfmean_itt_def28, calendar, by=c("TIME"), all.x=TRUE, all.y=TRUE, sort=TRUE)
View(test)
dfmean_itt_def28 <- test

ggplot(data = dfmean_itt_def28, aes(x = date, y = Ratio_default28, color=TREAT_ITT)) +
  geom_point(size = 0.8) +
  geom_line (data=subset(dfmean_itt_def28, TREAT_ITT==0), aes(x = date, y = fitted_itt_def28), size=1) +
  geom_line(data=subset(dfmean_itt_def28, TREAT_ITT==0), aes(x = date, y = fit95l_itt_def28), size=0.7, linetype='longdash') +
  geom_line(data=subset(dfmean_itt_def28, TREAT_ITT==0), aes(x = date, y = fit95u_itt_def28), size=0.7, linetype='longdash') +
  geom_line (data=subset(dfmean_itt_def28, TREAT_ITT==1), aes(x = date, y = fitted_itt_def28), size=1) +
  geom_line(data=subset(dfmean_itt_def28, TREAT_ITT==1), aes(x = date, y = fit95l_itt_def28), size=0.7, linetype='longdash') +
  geom_line(data=subset(dfmean_itt_def28, TREAT_ITT==1), aes(x = date, y = fit95u_itt_def28), size=0.7, linetype='longdash') +
  geom_vline(xintercept = 13, linetype='dashed') +
  scale_color_manual(values=c("#E69F00","#000099"), name = "Study Group", labels = c("Control", "Intervention"))+
  labs(x = "Calendar Time", y = "% Early Default",
       title="Early missed appointments at facilities") +
  scale_x_date(breaks = as.Date(c("2019-10-01", "2020-01-01", 
                                  "2020-04-01","2020-07-01", 
                                  "2020-10-01", "2021-01-01", 
                                  "2021-04-01", "2021-07-01")),
               date_labels = "%b %Y") +
  scale_y_continuous(labels = scales::percent_format(accuracy = 1)) +
  theme_classic(base_size=20) + 
  annotate("rect", xmin=as.Date('2020-09-01'), xmax=as.Date('2020-10-01'), ymin=-Inf, ymax=Inf, alpha=0.5, fill="grey") +
  theme(
    plot.title = element_text(size=14, face="bold", hjust=0.5),
    axis.title.x = element_text(size=12, face="bold"),
    axis.title.y = element_text(size=12, face="bold"),
    legend.title = element_text(size = 10),
    legend.text = element_text(size=9)) +
  theme(axis.text.x = element_text(size=10, angle=45, hjust=1),
        axis.text.y = element_text(size=10) ) 

#***********************************************************************#
#1.5 Ratio_default90 

cITS_final$Ratio_default90 <- ifelse(cITS_final$Ratio_default90==Inf, 0, cITS_final$Ratio_default90)

model_itt_def90_r <- lme(Ratio_default90 ~ TIME + TIMEAFTERINT_wash +
                           INT + TREAT_ITT + TIME*TREAT_ITT + INT*TREAT_ITT +
                           TIMEAFTERINT_wash*TREAT_ITT,
                         random= ~1 + TIME | Facility_Number, data = cITS_final,
                         correlation = corAR1(form = ~ TIME), method= "REML", na.action = na.omit)
intervals(model_itt_def90_r) 
summary(model_itt_def90_r)

#Graph
(sum.model_itt_def90_r <- summary(model_itt_def90_r))
betas <- sum.model_itt_def90_r$coefficients$fixed 
se.betas <- sqrt(diag(sum.model_itt_def90_r$varFix))
ci <- intervals(model_itt_def90_r, which = "fixed")$fixed[, c(1,3)]
cbind(betas, se.betas, ci)

mm_itt_def90_r <- model.matrix(~ TIME + TIMEAFTERINT_wash +
                                 INT + TREAT_ITT + TIME*TREAT_ITT + INT*TREAT_ITT +
                                 TIMEAFTERINT_wash*TREAT_ITT, cITS_final)

cITS_final$fitted_itt_def90 <- mm_itt_def90_r%*%fixef(model_itt_def90_r)   
cITS_final$se_itt_def90 <- sqrt(diag(mm_itt_def90_r %*% tcrossprod(vcov(model_itt_def90_r), mm_itt_def90_r)))

cITS_final$fit95l_itt_def90 <- cITS_final$fitted_itt_def90 - qnorm(0.975)*cITS_final$se_itt_def90
cITS_final$fit95u_itt_def90 <- cITS_final$fitted_itt_def90 + qnorm(0.975)*cITS_final$se_itt_def90

dfmean_itt_def90 <- aggregate(cbind(Ratio_default90, fitted_itt_def90, fit95l_itt_def90, fit95u_itt_def90) ~ TIME + TIMEAFTERINT_wash + INT + TREAT_ITT, data = cITS_final, FUN = "mean", na.rm = T)
dfmean_itt_def90
names(dfmean_itt_def90) <- c("TIME", "TIMEAFTERINT_wash", "INT", "TREAT_ITT", "Ratio_default90", "fitted_itt_def90", "fit95l_itt_def90", "fit95u_itt_def90")
str(dfmean_itt_def90)
View(dfmean_itt_def90)

str(dfmean_itt_def90)
dfmean_itt_def90$TREAT_ITT <- as.factor(dfmean_itt_def90$TREAT_ITT)

test <- merge(dfmean_itt_def90, calendar, by=c("TIME"), all.x=TRUE, all.y=TRUE, sort=TRUE)
View(test)
dfmean_itt_def90 <- test

ggplot(data = dfmean_itt_def90, aes(x = date, y = Ratio_default90, color=TREAT_ITT)) +
  geom_point(size = 0.8) +
  geom_line (data=subset(dfmean_itt_def90, TREAT_ITT==0), aes(x = date, y = fitted_itt_def90), size=1) +
  geom_line(data=subset(dfmean_itt_def90, TREAT_ITT==0), aes(x = date, y = fit95l_itt_def90), size=0.7, linetype='longdash') +
  geom_line(data=subset(dfmean_itt_def90, TREAT_ITT==0), aes(x = date, y = fit95u_itt_def90), size=0.7, linetype='longdash') +
  geom_line (data=subset(dfmean_itt_def90, TREAT_ITT==1), aes(x = date, y = fitted_itt_def90), size=1) +
  geom_line(data=subset(dfmean_itt_def90, TREAT_ITT==1), aes(x = date, y = fit95l_itt_def90), size=0.7, linetype='longdash') +
  geom_line(data=subset(dfmean_itt_def90, TREAT_ITT==1), aes(x = date, y = fit95u_itt_def90), size=0.7, linetype='longdash') +
  geom_vline(xintercept = 13, linetype='dashed') +
  scale_color_manual(values=c("#E69F00","#000099"), name = "Study Group", labels = c("Control", "Intervention"))+
  labs(x = "Calendar Time", y = "% Late Default",
       title="Late missed appointments at facilities") +
  scale_x_date(breaks = as.Date(c("2019-10-01", "2020-01-01", 
                                  "2020-04-01","2020-07-01", 
                                  "2020-10-01", "2021-01-01", 
                                  "2021-04-01", "2021-07-01")),
               date_labels = "%b %Y") +
  scale_y_continuous(labels = scales::percent_format(accuracy = 1)) +
  theme_classic(base_size=20) + 
  annotate("rect", xmin=as.Date('2020-09-01'), xmax=as.Date('2020-10-01'), ymin=-Inf, ymax=Inf, alpha=0.5, fill="grey") +
  theme(
    plot.title = element_text(size=14, face="bold", hjust=0.5),
    axis.title.x = element_text(size=12, face="bold"),
    axis.title.y = element_text(size=12, face="bold"),
    legend.title = element_text(size = 10),
    legend.text = element_text(size=9)) +
  theme(axis.text.x = element_text(size=10, angle=45, hjust=1),
        axis.text.y = element_text(size=10) )

#***********************************************************************************#
#**********************************************************************************#
#*1.6: Ratio_ULTFU

#Random intercept only
model_itt_ULTFU_r <- lme(Ratio_ULTFU ~ TIME + TIMEAFTERINT_wash +
                          INT + TREAT_ITT + TIME*TREAT_ITT + INT*TREAT_ITT +
                          TIMEAFTERINT_wash*TREAT_ITT,
                        random= ~1 + TIME  | Facility_Number, data = cITS_final,
                        correlation = corAR1(form = ~ TIME), method= "REML", na.action = na.omit)
intervals(model_itt_ULTFU_r) 
summary(model_itt_ULTFU_r)

#Graph
(sum.model_itt_ULTFU_r <- summary(model_itt_ULTFU_r))
betas <- sum.model_itt_ULTFU_r$coefficients$fixed 
se.betas <- sqrt(diag(sum.model_itt_ULTFU_r$varFix))
ci <- intervals(model_itt_ULTFU_r, which = "fixed")$fixed[, c(1,3)]
cbind(betas, se.betas, ci)

mm_itt_ULTFU_r <- model.matrix(~ TIME + TIMEAFTERINT_wash +
                                INT + TREAT_ITT + TIME*TREAT_ITT + INT*TREAT_ITT +
                                TIMEAFTERINT_wash*TREAT_ITT, cITS_final)

cITS_final$fitted_itt_ULTFU <- mm_itt_ULTFU_r%*%fixef(model_itt_ULTFU_r)   
cITS_final$se_itt_ULTFU <- sqrt(diag(mm_itt_ULTFU_r %*% tcrossprod(vcov(model_itt_ULTFU_r), mm_itt_ULTFU_r)))

cITS_final$fit95l_itt_ULTFU <- cITS_final$fitted_itt_ULTFU - qnorm(0.975)*cITS_final$se_itt_ULTFU
cITS_final$fit95u_itt_ULTFU <- cITS_final$fitted_itt_ULTFU + qnorm(0.975)*cITS_final$se_itt_ULTFU

dfmean_itt_ULTFU <- aggregate(cbind(Ratio_ULTFU, fitted_itt_ULTFU, fit95l_itt_ULTFU, fit95u_itt_ULTFU) ~ TIME + TIMEAFTERINT_wash + INT + TREAT_ITT, data = cITS_final, FUN = "mean", na.rm = T)
dfmean_itt_ULTFU
names(dfmean_itt_ULTFU) <- c("TIME", "TIMEAFTERINT_wash", "INT", "TREAT_ITT", "Ratio_ULTFU", "fitted_itt_ULTFU", "fit95l_itt_ULTFU", "fit95u_itt_ULTFU")
str(dfmean_itt_ULTFU)
View(dfmean_itt_ULTFU)

str(dfmean_itt_ULTFU)
dfmean_itt_ULTFU$TREAT_ITT <- as.factor(dfmean_itt_ULTFU$TREAT_ITT)

test <- merge(dfmean_itt_ULTFU, calendar, by=c("TIME"), all.x=TRUE, all.y=TRUE, sort=TRUE)
View(test)
dfmean_itt_ULTFU <- test

ggplot(data = dfmean_itt_ULTFU, aes(x = date, y = Ratio_ULTFU, color=TREAT_ITT)) +
  geom_point(size = 0.8) +
  geom_line (data=subset(dfmean_itt_ULTFU, TREAT_ITT==0), aes(x = date, y = fitted_itt_ULTFU), size=1) +
  geom_line(data=subset(dfmean_itt_ULTFU, TREAT_ITT==0), aes(x = date, y = fit95l_itt_ULTFU), size=0.7, linetype='longdash') +
  geom_line(data=subset(dfmean_itt_ULTFU, TREAT_ITT==0), aes(x = date, y = fit95u_itt_ULTFU), size=0.7, linetype='longdash') +
  geom_line (data=subset(dfmean_itt_ULTFU, TREAT_ITT==1), aes(x = date, y = fitted_itt_ULTFU), size=1) +
  geom_line(data=subset(dfmean_itt_ULTFU, TREAT_ITT==1), aes(x = date, y = fit95l_itt_ULTFU), size=0.7, linetype='longdash') +
  geom_line(data=subset(dfmean_itt_ULTFU, TREAT_ITT==1), aes(x = date, y = fit95u_itt_ULTFU), size=0.7, linetype='longdash') +
  geom_vline(xintercept = 13, linetype='dashed') +
  scale_color_manual(values=c("#E69F00","#000099"), name = "Study Group", labels = c("Control", "Intervention"))+
  labs(x = "Calendar Time", y = "% Lost to Follow-Up",
       title="PLHIV lost to follow-Up at Facility_Number") +
  scale_x_date(breaks = as.Date(c("2019-10-01", "2020-01-01", 
                                  "2020-04-01","2020-07-01", 
                                  "2020-10-01", "2021-01-01", 
                                  "2021-04-01", "2021-07-01")),
               date_labels = "%b %Y") +
  scale_y_continuous(labels = scales::percent_format(accuracy = 1)) +
  theme_classic(base_size=20) + 
  annotate("rect", xmin=as.Date('2020-09-01'), xmax=as.Date('2020-10-01'), ymin=-Inf, ymax=Inf, alpha=0.5, fill="grey") +
  theme(
    plot.title = element_text(size=14, face="bold", hjust=0.5),
    axis.title.x = element_text(size=12, face="bold"),
    axis.title.y = element_text(size=12, face="bold"),
    legend.title = element_text(size = 10),
    legend.text = element_text(size=9)) +
  theme(axis.text.x = element_text(size=10, angle=45, hjust=1),
        axis.text.y = element_text(size=10) )

######################################################################################
#*********************************************************************************####
######################################################################################
#*********************************************************************************####
#*PART TWO: AS TREATED--HIGH VS CONTROL
#*************************************************************************************#
#*########################################################################################
#Dataset: cITS_final_at1

#Outcomes:
#Ratio_Tested
#Ratio_Positive 
#Ratio_14days 
#Ratio_default28
#Ratio_default90
#Ratio_ULTFU

#Turn ratio into percentages -- keep original name for sake of analysis
#cITS_final_at1$Ratio_Tested <- cITS_final_at1$Ratio_Tested*100
#cITS_final_at1$Ratio_Positive <- cITS_final_at1$Ratio_Positive*100
#cITS_final_at1$Ratio_14days <- cITS_final_at1$Ratio_14days*100
#cITS_final_at1$Ratio_default28 <- cITS_final_at1$Ratio_default28*100
#cITS_final_at1$Ratio_default90 <- cITS_final_at1$Ratio_default90*100
#cITS_final_at1$Ratio_ULTFU <- cITS_final_at1$Ratio_ULTFU*100

#2.1: PROPORTION TESTED FOR HIV *************************************************
model_at_test_r <- lme(Ratio_Tested ~ TIME + TIMEAFTERINT_wash +
                         INT + TREAT_AT1 + TIME*TREAT_AT1 + INT*TREAT_AT1 +
                         TIMEAFTERINT_wash*TREAT_AT1,
                       random= ~1 + TIME | Facility_Number, data = cITS_final_at1,
                       correlation = corAR1(form = ~ TIME), method= "REML", na.action = na.omit)
intervals(model_at_test_r) 
summary(model_at_test_r)

#Graph
(sum.model_at_test_r <- summary(model_at_test_r))
betas <- sum.model_at_test_r$coefficients$fixed 
se.betas <- sqrt(diag(sum.model_at_test_r$varFix))
ci <- intervals(model_at_test_r, which = "fixed")$fixed[, c(1,3)]
cbind(betas, se.betas, ci)

mm_at_test_r <- model.matrix(~ TIME + TIMEAFTERINT_wash +
                               INT + TREAT_AT1 + TIME*TREAT_AT1 + INT*TREAT_AT1 +
                               TIMEAFTERINT_wash*TREAT_AT1, cITS_final_at1)

cITS_final_at1$fated_at_tst <- mm_at_test_r%*%fixef(model_at_test_r)   
cITS_final_at1$se_at_tst <- sqrt(diag(mm_at_test_r %*% tcrossprod(vcov(model_at_test_r), mm_at_test_r)))

cITS_final_at1$fit95l_at_tst <- cITS_final_at1$fated_at_tst - qnorm(0.975)*cITS_final_at1$se_at_tst
cITS_final_at1$fit95u_at_tst <- cITS_final_at1$fated_at_tst + qnorm(0.975)*cITS_final_at1$se_at_tst

dfmean_at_tst <- aggregate(cbind(Ratio_Tested, fated_at_tst, fit95l_at_tst, fit95u_at_tst) ~ TIME + TIMEAFTERINT_wash + INT + TREAT_AT1, data = cITS_final_at1, FUN = "mean", na.rm = T)
dfmean_at_tst
names(dfmean_at_tst) <- c("TIME", "TIMEAFTERINT_wash", "INT", "TREAT_at", "Ratio_Tested", "fated_at_tst", "fit95l_at_tst", "fit95u_at_tst")
str(dfmean_at_tst)
View(dfmean_at_tst)

str(dfmean_at_tst)
dfmean_at_tst$TREAT_at <- as.factor(dfmean_at_tst$TREAT_at)

#Merge 'calendar' with dfmean_itt_tst by TIME
test <- merge(dfmean_at_tst, calendar, by=c("TIME"), all.x=TRUE, all.y=TRUE, sort=TRUE)
View(test)
dfmean_at_tst <- test


ggplot(data = dfmean_at_tst, aes(x = date, y = Ratio_Tested, color=TREAT_at)) +
  geom_point(size = 0.9) +
  geom_line (data=subset(dfmean_at_tst, TREAT_at==0), aes(x = date, y = fated_at_tst), size=1.1) +
  geom_line(data=subset(dfmean_at_tst, TREAT_at==0), aes(x = date, y = fit95l_at_tst), size=0.7, linetype='longdash') +
  geom_line(data=subset(dfmean_at_tst, TREAT_at==0), aes(x = date, y = fit95u_at_tst), size=0.7, linetype='longdash') +
  geom_line (data=subset(dfmean_at_tst, TREAT_at==1), aes(x = date, y = fated_at_tst), size=1.1) +
  geom_line(data=subset(dfmean_at_tst, TREAT_at==1), aes(x = date, y = fit95l_at_tst), size=0.7, linetype='longdash') +
  geom_line(data=subset(dfmean_at_tst, TREAT_at==1), aes(x = date, y = fit95u_at_tst), size=0.7, linetype='longdash') +
  geom_vline(xintercept = 12, linetype='dashed') +
  geom_vline(xintercept = 13, linetype='dashed') +
  scale_color_manual(values=c("#E69F00","#000099"), name = "Study Group", labels = c("Control", "Intervention - High"))+
  labs(x = "Calendar Time", y = "% Tested for HIV",
       title="HIV testing at facilities: High vs Control") +
  scale_x_date(breaks = as.Date(c("2019-10-01", "2020-01-01", 
                                  "2020-04-01","2020-07-01", 
                                  "2020-10-01", "2021-01-01", 
                                  "2021-04-01", "2021-07-01")),
               date_labels = "%b %Y") +
  scale_y_continuous(labels = scales::percent_format(accuracy = 1)) +
  theme_classic(base_size=20) + 
  annotate("rect", xmin=as.Date('2020-09-01'), xmax=as.Date('2020-10-01'), ymin=-Inf, ymax=Inf, alpha=0.5, fill="grey") +
  theme(
    plot.title = element_text(size=14, face="bold", hjust=0.5),
    axis.title.x = element_text(size=12, face="bold"),
    axis.title.y = element_text(size=12, face="bold"),
    legend.title = element_text(size = 10),
    legend.text = element_text(size=9)) +
  theme(axis.text.x = element_text(size=10, angle=45, hjust=1),
        axis.text.y = element_text(size=10) ) 


#***************************************************************************#
#*#2.2: PROPORTION POSITIVE *************************************************
model_at_pos_r <- lme(Ratio_Positive ~ TIME + TIMEAFTERINT_wash +
                        INT + TREAT_AT1 + TIME*TREAT_AT1 + INT*TREAT_AT1 +
                        TIMEAFTERINT_wash*TREAT_AT1,
                      random= ~1 + TIME | Facility_Number, data = cITS_final_at1,
                      correlation = corAR1(form = ~ TIME), method= "REML", na.action = na.omit)
intervals(model_at_pos_r) 
summary(model_at_pos_r)

#Graph
(sum.model_at_pos_r <- summary(model_at_pos_r))
betas <- sum.model_at_pos_r$coefficients$fixed 
se.betas <- sqrt(diag(sum.model_at_pos_r$varFix))
ci <- intervals(model_at_pos_r, which = "fixed")$fixed[, c(1,3)]
cbind(betas, se.betas, ci)

mm_at_pos_r <- model.matrix(~ TIME + TIMEAFTERINT_wash +
                              INT + TREAT_AT1 + TIME*TREAT_AT1 + INT*TREAT_AT1 +
                              TIMEAFTERINT_wash*TREAT_AT1, cITS_final_at1)

cITS_final_at1$fated_at_pos <- mm_at_pos_r%*%fixef(model_at_pos_r)   
cITS_final_at1$se_at_pos <- sqrt(diag(mm_at_pos_r %*% tcrossprod(vcov(model_at_pos_r), mm_at_pos_r)))

cITS_final_at1$fit95l_at_pos <- cITS_final_at1$fated_at_pos - qnorm(0.975)*cITS_final_at1$se_at_pos
cITS_final_at1$fit95u_at_pos <- cITS_final_at1$fated_at_pos + qnorm(0.975)*cITS_final_at1$se_at_pos

dfmean_at_pos <- aggregate(cbind(Ratio_Positive, fated_at_pos, fit95l_at_pos, fit95u_at_pos) ~ TIME + TIMEAFTERINT_wash + INT + TREAT_AT1, data = cITS_final_at1, FUN = "mean", na.rm = T)
dfmean_at_pos
names(dfmean_at_pos) <- c("TIME", "TIMEAFTERINT_wash", "INT", "TREAT_at", "Ratio_Positive", "fated_at_pos", "fit95l_at_pos", "fit95u_at_pos")
str(dfmean_at_pos)
View(dfmean_at_pos)

str(dfmean_at_pos)
dfmean_at_pos$TREAT_at <- as.factor(dfmean_at_pos$TREAT_at)

#Merge 'calendar' with dfmean_at_pos by TIME
test <- merge(dfmean_at_pos, calendar, by=c("TIME"), all.x=TRUE, all.y=TRUE, sort=TRUE)
View(test)
dfmean_at_pos <- test


ggplot(data = dfmean_at_pos, aes(x = date, y = Ratio_Positive, color=TREAT_at)) +
  geom_point(size = 0.8) +
  geom_line (data=subset(dfmean_at_pos, TREAT_at==0), aes(x = date, y = fated_at_pos), size=1) +
  geom_line(data=subset(dfmean_at_pos, TREAT_at==0), aes(x = date, y = fit95l_at_pos), size=0.7, linetype='longdash') +
  geom_line(data=subset(dfmean_at_pos, TREAT_at==0), aes(x = date, y = fit95u_at_pos), size=0.7, linetype='longdash') +
  geom_line (data=subset(dfmean_at_pos, TREAT_at==1), aes(x = date, y = fated_at_pos), size=1) +
  geom_line(data=subset(dfmean_at_pos, TREAT_at==1), aes(x = date, y = fit95l_at_pos), size=0.7, linetype='longdash') +
  geom_line(data=subset(dfmean_at_pos, TREAT_at==1), aes(x = date, y = fit95u_at_pos), size=0.7, linetype='longdash') +
  geom_vline(xintercept = 13, linetype='dashed') +
  scale_color_manual(values=c("#E69F00","#000099"), name = "Study Group", labels = c("Control", "Intervention - High"))+
  labs(x = "Calendar Time", y = "% Positive for HIV",
       title="Positive HIV tests at facilities: High vs Control") +
  scale_x_date(breaks = as.Date(c("2019-10-01", "2020-01-01", 
                                  "2020-04-01","2020-07-01", 
                                  "2020-10-01", "2021-01-01", 
                                  "2021-04-01", "2021-07-01")),
               date_labels = "%b %Y") +
  scale_y_continuous(labels = scales::percent_format(accuracy = 1)) +
  theme_classic(base_size=20) + 
  annotate("rect", xmin=as.Date('2020-09-01'), xmax=as.Date('2020-10-01'), ymin=-Inf, ymax=Inf, alpha=0.5, fill="grey") +
  theme(
    plot.title = element_text(size=14, face="bold", hjust=0.5),
    axis.title.x = element_text(size=12, face="bold"),
    axis.title.y = element_text(size=12, face="bold"),
    legend.title = element_text(size = 10),
    legend.text = element_text(size=9)) +
  theme(axis.text.x = element_text(size=10, angle=45, hjust=1),
        axis.text.y = element_text(size=10) ) 


#***************************************************************************#
#2.3: Ratio_14days
str(cITS_final_at1)
is.na(cITS_final_at1$Ratio_14days)
summary(cITS_final_at1$Ratio_14days)
hist(cITS_final_at1$Ratio_14days)
View(cITS_final_at1)

cITS_final_at1$Ratio_14days <- ifelse(cITS_final_at1$Ratio_14days==Inf, 0, cITS_final_at1$Ratio_14days)

model_at_14days_r <- lme(Ratio_14days ~ TIME + TIMEAFTERINT_wash +
                           INT + TREAT_AT1 + TIME*TREAT_AT1 + INT*TREAT_AT1 +
                           TIMEAFTERINT_wash*TREAT_AT1,
                         random= ~1 + TIME | Facility_Number, data = cITS_final_at1,
                         correlation = corAR1(form = ~ TIME), method= "REML", na.action = na.omit)
intervals(model_at_14days_r) 
summary(model_at_14days_r)

#Graph
(sum.model_at_14days_r <- summary(model_at_14days_r))
betas <- sum.model_at_14days_r$coefficients$fixed 
se.betas <- sqrt(diag(sum.model_at_14days_r$varFix))
ci <- intervals(model_at_14days_r, which = "fixed")$fixed[, c(1,3)]
cbind(betas, se.betas, ci)

mm_at_14days_r <- model.matrix(~ TIME + TIMEAFTERINT_wash +
                                 INT + TREAT_AT1 + TIME*TREAT_AT1 + INT*TREAT_AT1 +
                                 TIMEAFTERINT_wash*TREAT_AT1, cITS_final_at1)

cITS_final_at1$fated_at_14days <- mm_at_14days_r%*%fixef(model_at_14days_r)   
cITS_final_at1$se_at_14days <- sqrt(diag(mm_at_14days_r %*% tcrossprod(vcov(model_at_14days_r), mm_at_14days_r)))

cITS_final_at1$fit95l_at_14days <- cITS_final_at1$fated_at_14days - qnorm(0.975)*cITS_final_at1$se_at_14days
cITS_final_at1$fit95u_at_14days <- cITS_final_at1$fated_at_14days + qnorm(0.975)*cITS_final_at1$se_at_14days

dfmean_at_14days <- aggregate(cbind(Ratio_14days, fated_at_14days, fit95l_at_14days, fit95u_at_14days) ~ TIME + TIMEAFTERINT_wash + INT + TREAT_AT1, data = cITS_final_at1, FUN = "mean", na.rm = T)
dfmean_at_14days
names(dfmean_at_14days) <- c("TIME", "TIMEAFTERINT_wash", "INT", "TREAT_at", "Ratio_14days", "fated_at_14days", "fit95l_at_14days", "fit95u_at_14days")
str(dfmean_at_14days)
View(dfmean_at_14days)

str(dfmean_at_14days)
dfmean_at_14days$TREAT_at <- as.factor(dfmean_at_14days$TREAT_at)

test <- merge(dfmean_at_14days, calendar, by=c("TIME"), all.x=TRUE, all.y=TRUE, sort=TRUE)
View(test)
dfmean_at_14days <- test
#Merge 'calendar' with dfmean_itt_tst by TIME
test <- merge(dfmean_at_14days, calendar, by=c("TIME"), all.x=TRUE, all.y=TRUE, sort=TRUE)
View(test)
dfmean_at_14days <- test

ggplot(data = dfmean_at_14days, aes(x = date, y = Ratio_14days, color=TREAT_at)) +
  geom_point(size = 0.8) +
  geom_line (data=subset(dfmean_at_14days, TREAT_at==0), aes(x = date, y = fated_at_14days), size=1) +
  geom_line(data=subset(dfmean_at_14days, TREAT_at==0), aes(x = date, y = fit95l_at_14days), size=0.7, linetype='longdash') +
  geom_line(data=subset(dfmean_at_14days, TREAT_at==0), aes(x = date, y = fit95u_at_14days), size=0.7, linetype='longdash') +
  geom_line (data=subset(dfmean_at_14days, TREAT_at==1), aes(x = date, y = fated_at_14days), size=1) +
  geom_line(data=subset(dfmean_at_14days, TREAT_at==1), aes(x = date, y = fit95l_at_14days), size=0.7, linetype='longdash') +
  geom_line(data=subset(dfmean_at_14days, TREAT_at==1), aes(x = date, y = fit95u_at_14days), size=0.7, linetype='longdash') +
  geom_vline(xintercept = 13, linetype='dashed') +
  scale_color_manual(values=c("#E69F00","#000099"), name = "Study Group", labels = c("Control", "Intervention - High"))+
  labs(x = "Calendar Time", y = "% Initiated in 14 days",
       title="Treatment initiation at facilities: High vs Control") +
  scale_x_date(breaks = as.Date(c("2019-10-01", "2020-01-01", 
                                  "2020-04-01","2020-07-01", 
                                  "2020-10-01", "2021-01-01", 
                                  "2021-04-01", "2021-07-01")),
               date_labels = "%b %Y") +
  scale_y_continuous(labels = scales::percent_format(accuracy = 1)) +
  theme_classic(base_size=20) + 
  annotate("rect", xmin=as.Date('2020-09-01'), xmax=as.Date('2020-10-01'), ymin=-Inf, ymax=Inf, alpha=0.5, fill="grey") +
  theme(
    plot.title = element_text(size=14, face="bold", hjust=0.5),
    axis.title.x = element_text(size=12, face="bold"),
    axis.title.y = element_text(size=12, face="bold"),
    legend.title = element_text(size = 10),
    legend.text = element_text(size=9)) +
  theme(axis.text.x = element_text(size=10, angle=45, hjust=1),
        axis.text.y = element_text(size=10) ) 


#####################################
#2.4 Ratio_default28 

#cITS_final_at1$Ratio_default28 <- ifelse(cITS_final_at1$Ratio_default28==Inf, 0, cITS_final_at1$Ratio_default28)

model_at_def28_r <- lme(Ratio_default28 ~ TIME + TIMEAFTERINT_wash +
                          INT + TREAT_AT1 + TIME*TREAT_AT1 + INT*TREAT_AT1 +
                          TIMEAFTERINT_wash*TREAT_AT1,
                        random= ~1 | Facility_Number, data = cITS_final_at1,
                        correlation = corAR1(form = ~ TIME), method= "REML", na.action = na.omit)
intervals(model_at_def28_r) 
summary(model_at_def28_r)

#Graph
(sum.model_at_def28_r <- summary(model_at_def28_r))
betas <- sum.model_at_def28_r$coefficients$fixed 
se.betas <- sqrt(diag(sum.model_at_def28_r$varFix))
ci <- intervals(model_at_def28_r, which = "fixed")$fixed[, c(1,3)]
cbind(betas, se.betas, ci)

mm_at_def28_r <- model.matrix(~ TIME + TIMEAFTERINT_wash +
                                INT + TREAT_AT1 + TIME*TREAT_AT1 + INT*TREAT_AT1 +
                                TIMEAFTERINT_wash*TREAT_AT1, cITS_final_at1)

cITS_final_at1$fated_at_def28 <- mm_at_def28_r%*%fixef(model_at_def28_r)   
cITS_final_at1$se_at_def28 <- sqrt(diag(mm_at_def28_r %*% tcrossprod(vcov(model_at_def28_r), mm_at_def28_r)))

cITS_final_at1$fit95l_at_def28 <- cITS_final_at1$fated_at_def28 - qnorm(0.975)*cITS_final_at1$se_at_def28
cITS_final_at1$fit95u_at_def28 <- cITS_final_at1$fated_at_def28 + qnorm(0.975)*cITS_final_at1$se_at_def28

dfmean_at_def28 <- aggregate(cbind(Ratio_default28, fated_at_def28, fit95l_at_def28, fit95u_at_def28) ~ TIME + TIMEAFTERINT_wash + INT + TREAT_AT1, data = cITS_final_at1, FUN = "mean", na.rm = T)
dfmean_at_def28
names(dfmean_at_def28) <- c("TIME", "TIMEAFTERINT_wash", "INT", "TREAT_at", "Ratio_default28", "fated_at_def28", "fit95l_at_def28", "fit95u_at_def28")
str(dfmean_at_def28)
View(dfmean_at_def28)

str(dfmean_at_def28)
dfmean_at_def28$TREAT_at <- as.factor(dfmean_at_def28$TREAT_at)

#Merge 'calendar' with dfmean_at_def28 by TIME
test <- merge(dfmean_at_def28, calendar, by=c("TIME"), all.x=TRUE, all.y=TRUE, sort=TRUE)
View(test)
dfmean_at_def28 <- test

ggplot(data = dfmean_at_def28, aes(x = date, y = Ratio_default28, color=TREAT_at)) +
  geom_point(size = 0.8) +
  geom_line (data=subset(dfmean_at_def28, TREAT_at==0), aes(x = date, y = fated_at_def28), size=1) +
  geom_line(data=subset(dfmean_at_def28, TREAT_at==0), aes(x = date, y = fit95l_at_def28), size=0.7, linetype='longdash') +
  geom_line(data=subset(dfmean_at_def28, TREAT_at==0), aes(x = date, y = fit95u_at_def28), size=0.7, linetype='longdash') +
  geom_line (data=subset(dfmean_at_def28, TREAT_at==1), aes(x = date, y = fated_at_def28), size=1) +
  geom_line(data=subset(dfmean_at_def28, TREAT_at==1), aes(x = date, y = fit95l_at_def28), size=0.7, linetype='longdash') +
  geom_line(data=subset(dfmean_at_def28, TREAT_at==1), aes(x = date, y = fit95u_at_def28), size=0.7, linetype='longdash') +
  geom_vline(xintercept = 13, linetype='dashed') +
  scale_color_manual(values=c("#E69F00","#000099"), name = "Study Group", labels = c("Control", "Intervention - High"))+
  labs(x = "Calendar Time", y = "% Early Default",
       title="Early missed appointments at facilities: 
       High vs Control") +
  scale_x_date(breaks = as.Date(c("2019-10-01", "2020-01-01", 
                                  "2020-04-01","2020-07-01", 
                                  "2020-10-01", "2021-01-01", 
                                  "2021-04-01", "2021-07-01")),
               date_labels = "%b %Y") +
  scale_y_continuous(labels = scales::percent_format(accuracy = 1)) +
  theme_classic(base_size=20) + 
  annotate("rect", xmin=as.Date('2020-09-01'), xmax=as.Date('2020-10-01'), ymin=-Inf, ymax=Inf, alpha=0.5, fill="grey") +
  theme(
    plot.title = element_text(size=14, face="bold", hjust=0.5),
    axis.title.x = element_text(size=12, face="bold"),
    axis.title.y = element_text(size=12, face="bold"),
    legend.title = element_text(size = 10),
    legend.text = element_text(size=9)) +
  theme(axis.text.x = element_text(size=10, angle=45, hjust=1),
        axis.text.y = element_text(size=10) ) 

#***********************************************************************#
#2.5 Ratio_default90 

#cITS_final_at1$Ratio_default90 <- ifelse(cITS_final_at1$Ratio_default90==Inf, 0, cITS_final_at1$Ratio_default90)

model_at_def90_r <- lme(Ratio_default90 ~ TIME + TIMEAFTERINT_wash +
                          INT + TREAT_AT1 + TIME*TREAT_AT1 + INT*TREAT_AT1 +
                          TIMEAFTERINT_wash*TREAT_AT1,
                        random= ~1 | Facility_Number, data = cITS_final_at1,
                        correlation = corAR1(form = ~ TIME), method= "REML", na.action = na.omit)
intervals(model_at_def90_r) 
summary(model_at_def90_r)

#Graph
(sum.model_at_def90_r <- summary(model_at_def90_r))
betas <- sum.model_at_def90_r$coefficients$fixed 
se.betas <- sqrt(diag(sum.model_at_def90_r$varFix))
ci <- intervals(model_at_def90_r, which = "fixed")$fixed[, c(1,3)]
cbind(betas, se.betas, ci)

mm_at_def90_r <- model.matrix(~ TIME + TIMEAFTERINT_wash +
                                INT + TREAT_AT1 + TIME*TREAT_AT1 + INT*TREAT_AT1 +
                                TIMEAFTERINT_wash*TREAT_AT1, cITS_final_at1)

cITS_final_at1$fated_at_def90 <- mm_at_def90_r%*%fixef(model_at_def90_r)   
cITS_final_at1$se_at_def90 <- sqrt(diag(mm_at_def90_r %*% tcrossprod(vcov(model_at_def90_r), mm_at_def90_r)))

cITS_final_at1$fit95l_at_def90 <- cITS_final_at1$fated_at_def90 - qnorm(0.975)*cITS_final_at1$se_at_def90
cITS_final_at1$fit95u_at_def90 <- cITS_final_at1$fated_at_def90 + qnorm(0.975)*cITS_final_at1$se_at_def90

dfmean_at_def90 <- aggregate(cbind(Ratio_default90, fated_at_def90, fit95l_at_def90, fit95u_at_def90) ~ TIME + TIMEAFTERINT_wash + INT + TREAT_AT1, data = cITS_final_at1, FUN = "mean", na.rm = T)
dfmean_at_def90
names(dfmean_at_def90) <- c("TIME", "TIMEAFTERINT_wash", "INT", "TREAT_at", "Ratio_default90", "fated_at_def90", "fit95l_at_def90", "fit95u_at_def90")
str(dfmean_at_def90)
View(dfmean_at_def90)

str(dfmean_at_def90)
dfmean_at_def90$TREAT_at <- as.factor(dfmean_at_def90$TREAT_at)

#Merge 'calendar' with dfmean_at_def90 by TIME
test <- merge(dfmean_at_def90, calendar, by=c("TIME"), all.x=TRUE, all.y=TRUE, sort=TRUE)
View(test)
dfmean_at_def90 <- test


ggplot(data = dfmean_at_def90, aes(x = date, y = Ratio_default90, color=TREAT_at)) +
  geom_point(size = 0.8) +
  geom_line (data=subset(dfmean_at_def90, TREAT_at==0), aes(x = date, y = fated_at_def90), size=1) +
  geom_line(data=subset(dfmean_at_def90, TREAT_at==0), aes(x = date, y = fit95l_at_def90), size=0.7, linetype='longdash') +
  geom_line(data=subset(dfmean_at_def90, TREAT_at==0), aes(x = date, y = fit95u_at_def90), size=0.7, linetype='longdash') +
  geom_line (data=subset(dfmean_at_def90, TREAT_at==1), aes(x = date, y = fated_at_def90), size=1) +
  geom_line(data=subset(dfmean_at_def90, TREAT_at==1), aes(x = date, y = fit95l_at_def90), size=0.7, linetype='longdash') +
  geom_line(data=subset(dfmean_at_def90, TREAT_at==1), aes(x = date, y = fit95u_at_def90), size=0.7, linetype='longdash') +
  geom_vline(xintercept = 13, linetype='dashed') +
  scale_color_manual(values=c("#E69F00","#000099"), name = "Study Group", labels = c("Control", "Intervention: High"))+
  labs(x = "Calendar Time", y = "% Late Default",
       title="Late missed appointments at facilities:
       High vs Control") +
  scale_x_date(breaks = as.Date(c("2019-10-01", "2020-01-01", 
                                  "2020-04-01","2020-07-01", 
                                  "2020-10-01", "2021-01-01", 
                                  "2021-04-01", "2021-07-01")),
               date_labels = "%b %Y") +
  scale_y_continuous(labels = scales::percent_format(accuracy = 1)) +
  theme_classic(base_size=20) + 
  annotate("rect", xmin=as.Date('2020-09-01'), xmax=as.Date('2020-10-01'), ymin=-Inf, ymax=Inf, alpha=0.5, fill="grey") +
  theme(
    plot.title = element_text(size=14, face="bold", hjust=0.5),
    axis.title.x = element_text(size=12, face="bold"),
    axis.title.y = element_text(size=12, face="bold"),
    legend.title = element_text(size = 10),
    legend.text = element_text(size=9)) +
  theme(axis.text.x = element_text(size=10, angle=45, hjust=1),
        axis.text.y = element_text(size=10) ) 


########################################################################
#2.6: Ratio_ULTFU 

#Random intercept only
model_at_ULTFU_r <- lme(Ratio_ULTFU ~ TIME + TIMEAFTERINT_wash +
                          INT + TREAT_AT1 + TIME*TREAT_AT1 + INT*TREAT_AT1 +
                          TIMEAFTERINT_wash*TREAT_AT1,
                        random= ~1 | Facility_Number, data = cITS_final_at1,
                        correlation = corAR1(form = ~ TIME), method= "REML", na.action = na.omit)
intervals(model_at_ULTFU_r) 
summary(model_at_ULTFU_r)

#Graph
(sum.model_at_ULTFU_r <- summary(model_at_ULTFU_r))
betas <- sum.model_at_ULTFU_r$coefficients$fixed 
se.betas <- sqrt(diag(sum.model_at_ULTFU_r$varFix))
ci <- intervals(model_at_ULTFU_r, which = "fixed")$fixed[, c(1,3)]
cbind(betas, se.betas, ci)

mm_at_ULTFU_r <- model.matrix(~ TIME + TIMEAFTERINT_wash +
                                INT + TREAT_AT1 + TIME*TREAT_AT1 + INT*TREAT_AT1 +
                                TIMEAFTERINT_wash*TREAT_AT1, cITS_final_at1)

cITS_final_at1$fated_at_ULTFU <- mm_at_ULTFU_r%*%fixef(model_at_ULTFU_r)   
cITS_final_at1$se_at_ULTFU <- sqrt(diag(mm_at_ULTFU_r %*% tcrossprod(vcov(model_at_ULTFU_r), mm_at_ULTFU_r)))

cITS_final_at1$fit95l_at_ULTFU <- cITS_final_at1$fated_at_ULTFU - qnorm(0.975)*cITS_final_at1$se_at_ULTFU
cITS_final_at1$fit95u_at_ULTFU <- cITS_final_at1$fated_at_ULTFU + qnorm(0.975)*cITS_final_at1$se_at_ULTFU

dfmean_at_ULTFU <- aggregate(cbind(Ratio_ULTFU, fated_at_ULTFU, fit95l_at_ULTFU, fit95u_at_ULTFU) ~ TIME + TIMEAFTERINT_wash + INT + TREAT_AT1, data = cITS_final_at1, FUN = "mean", na.rm = T)
dfmean_at_ULTFU
names(dfmean_at_ULTFU) <- c("TIME", "TIMEAFTERINT_wash", "INT", "TREAT_at", "Ratio_ULTFU", "fated_at_ULTFU", "fit95l_at_ULTFU", "fit95u_at_ULTFU")
str(dfmean_at_ULTFU)
View(dfmean_at_ULTFU)

str(dfmean_at_ULTFU)
dfmean_at_ULTFU$TREAT_at <- as.factor(dfmean_at_ULTFU$TREAT_at)

#Merge 'calendar' with dfmean_at_ULTFU by TIME
test <- merge(dfmean_at_ULTFU, calendar, by=c("TIME"), all.x=TRUE, all.y=TRUE, sort=TRUE)
dfmean_at_ULTFU <- test


ggplot(data = dfmean_at_ULTFU, aes(x = date, y = Ratio_ULTFU, color=TREAT_at)) +
  geom_point(size = 0.8) +
  geom_line (data=subset(dfmean_at_ULTFU, TREAT_at==0), aes(x = date, y = fated_at_ULTFU), size=1) +
  geom_line(data=subset(dfmean_at_ULTFU, TREAT_at==0), aes(x = date, y = fit95l_at_ULTFU), size=0.7, linetype='longdash') +
  geom_line(data=subset(dfmean_at_ULTFU, TREAT_at==0), aes(x = date, y = fit95u_at_ULTFU), size=0.7, linetype='longdash') +
  geom_line (data=subset(dfmean_at_ULTFU, TREAT_at==1), aes(x = date, y = fated_at_ULTFU), size=1) +
  geom_line(data=subset(dfmean_at_ULTFU, TREAT_at==1), aes(x = date, y = fit95l_at_ULTFU), size=0.7, linetype='longdash') +
  geom_line(data=subset(dfmean_at_ULTFU, TREAT_at==1), aes(x = date, y = fit95u_at_ULTFU), size=0.7, linetype='longdash') +
  geom_vline(xintercept = 13, linetype='dashed') +
  scale_color_manual(values=c("#E69F00","#000099"), name = "Study Group", labels = c("Control", "Intervention: High"))+
  labs(x = "Calendar Time", y = "% Lost to Follow-Up",
       title="Lost to follow-up at facilities:
       High vs Control") +
  scale_x_date(breaks = as.Date(c("2019-10-01", "2020-01-01", 
                                  "2020-04-01","2020-07-01", 
                                  "2020-10-01", "2021-01-01", 
                                  "2021-04-01", "2021-07-01")),
               date_labels = "%b %Y") +
  scale_y_continuous(labels = scales::percent_format(accuracy = 1)) +
  theme_classic(base_size=20) + 
  annotate("rect", xmin=as.Date('2020-09-01'), xmax=as.Date('2020-10-01'), ymin=-Inf, ymax=Inf, alpha=0.5, fill="grey") +
  theme(
    plot.title = element_text(size=14, face="bold", hjust=0.5),
    axis.title.x = element_text(size=12, face="bold"),
    axis.title.y = element_text(size=12, face="bold"),
    legend.title = element_text(size = 10),
    legend.text = element_text(size=9)) +
  theme(axis.text.x = element_text(size=10, angle=45, hjust=1),
        axis.text.y = element_text(size=10) ) 


#######################################################################################
#PART 3: As Treated--Low vs Control
#*************************************************************************************#
#*###################################################################################*#
#Dataset: cITS_final_at2
#View(cITS_final_at2)

#3.1: PROPORTION TESTED FOR HIV *************************************************
model_at_test_r <- lme(Ratio_Tested ~ TIME + TIMEAFTERINT_wash +
                         INT + TREAT_AT2 + TIME*TREAT_AT2 + INT*TREAT_AT2 +
                         TIMEAFTERINT_wash*TREAT_AT2,
                       random= ~1 + TIME | Facility_Number, data = cITS_final_at2,
                       correlation = corAR1(form = ~ TIME), method= "REML", na.action = na.omit)
intervals(model_at_test_r) 

#Graph
(sum.model_at_test_r <- summary(model_at_test_r))
betas <- sum.model_at_test_r$coefficients$fixed 
se.betas <- sqrt(diag(sum.model_at_test_r$varFix))
ci <- intervals(model_at_test_r, which = "fixed")$fixed[, c(1,3)]
cbind(betas, se.betas, ci)

mm_at_test_r <- model.matrix(~ TIME + TIMEAFTERINT_wash +
                               INT + TREAT_AT2 + TIME*TREAT_AT2 + INT*TREAT_AT2 +
                               TIMEAFTERINT_wash*TREAT_AT2, cITS_final_at2)

cITS_final_at2$fated_at_tst <- mm_at_test_r%*%fixef(model_at_test_r)   
cITS_final_at2$se_at_tst <- sqrt(diag(mm_at_test_r %*% tcrossprod(vcov(model_at_test_r), mm_at_test_r)))

cITS_final_at2$fit95l_at_tst <- cITS_final_at2$fated_at_tst - qnorm(0.975)*cITS_final_at2$se_at_tst
cITS_final_at2$fit95u_at_tst <- cITS_final_at2$fated_at_tst + qnorm(0.975)*cITS_final_at2$se_at_tst

dfmean_at_tst <- aggregate(cbind(Ratio_Tested, fated_at_tst, fit95l_at_tst, fit95u_at_tst) ~ TIME + TIMEAFTERINT_wash + INT + TREAT_AT2, data = cITS_final_at2, FUN = "mean", na.rm = T)
dfmean_at_tst
names(dfmean_at_tst) <- c("TIME", "TIMEAFTERINT_wash", "INT", "TREAT_at", "Ratio_Tested", "fated_at_tst", "fit95l_at_tst", "fit95u_at_tst")
str(dfmean_at_tst)
View(dfmean_at_tst)

str(dfmean_at_tst)
dfmean_at_tst$TREAT_at <- as.factor(dfmean_at_tst$TREAT_at)
#Merge 'calendar' with dfmean_at_tst by TIME
test <- merge(dfmean_at_tst, calendar, by=c("TIME"), all.x=TRUE, all.y=TRUE, sort=TRUE)
dfmean_at_tst <- test

ggplot(data = dfmean_at_tst, aes(x = date, y = Ratio_Tested, color=TREAT_at)) +
  geom_point(size = 0.9) +
  geom_line (data=subset(dfmean_at_tst, TREAT_at==0), aes(x = date, y = fated_at_tst), size=1.1) +
  geom_line(data=subset(dfmean_at_tst, TREAT_at==0), aes(x = date, y = fit95l_at_tst), size=0.7, linetype='longdash') +
  geom_line(data=subset(dfmean_at_tst, TREAT_at==0), aes(x = date, y = fit95u_at_tst), size=0.7, linetype='longdash') +
  geom_line (data=subset(dfmean_at_tst, TREAT_at==1), aes(x = date, y = fated_at_tst), size=1.1) +
  geom_line(data=subset(dfmean_at_tst, TREAT_at==1), aes(x = date, y = fit95l_at_tst), size=0.7, linetype='longdash') +
  geom_line(data=subset(dfmean_at_tst, TREAT_at==1), aes(x = date, y = fit95u_at_tst), size=0.7, linetype='longdash') +
  geom_vline(xintercept = 12, linetype='dashed') +
  geom_vline(xintercept = 13, linetype='dashed') +
  scale_color_manual(values=c("#E69F00","#000099"), name = "Study Group", labels = c("Control", "Intervention: Low"))+
  labs(x = "Calendar Time", y = "% Tested for HIV",
       title="HIV testing at facilities: Low vs Control") +
  scale_x_date(breaks = as.Date(c("2019-10-01", "2020-01-01", 
                                  "2020-04-01","2020-07-01", 
                                  "2020-10-01", "2021-01-01", 
                                  "2021-04-01", "2021-07-01")),
               date_labels = "%b %Y") +
  scale_y_continuous(labels = scales::percent_format(accuracy = 1)) +
  theme_classic(base_size=20) + 
  annotate("rect", xmin=as.Date('2020-09-01'), xmax=as.Date('2020-10-01'), ymin=-Inf, ymax=Inf, alpha=0.5, fill="grey") +
  theme(
    plot.title = element_text(size=14, face="bold", hjust=0.5),
    axis.title.x = element_text(size=12, face="bold"),
    axis.title.y = element_text(size=12, face="bold"),
    legend.title = element_text(size = 10),
    legend.text = element_text(size=9)) +
  theme(axis.text.x = element_text(size=10, angle=45, hjust=1),
        axis.text.y = element_text(size=10) ) 


#***************************************************************************#
#*#3.2: PROPORTION POSITIVE *************************************************
model_at_pos_r <- lme(Ratio_Positive ~ TIME + TIMEAFTERINT_wash +
                        INT + TREAT_AT2 + TIME*TREAT_AT2 + INT*TREAT_AT2 +
                        TIMEAFTERINT_wash*TREAT_AT2,
                      random= ~1 + TIME | Facility_Number, data = cITS_final_at2,
                      correlation = corAR1(form = ~ TIME), method= "REML", na.action = na.omit)
intervals(model_at_pos_r) 
summary(model_at_pos_r)

#Graph
(sum.model_at_pos_r <- summary(model_at_pos_r))
betas <- sum.model_at_pos_r$coefficients$fixed 
se.betas <- sqrt(diag(sum.model_at_pos_r$varFix))
ci <- intervals(model_at_pos_r, which = "fixed")$fixed[, c(1,3)]
cbind(betas, se.betas, ci)

mm_at_pos_r <- model.matrix(~ TIME + TIMEAFTERINT_wash +
                              INT + TREAT_AT2 + TIME*TREAT_AT2 + INT*TREAT_AT2 +
                              TIMEAFTERINT_wash*TREAT_AT2, cITS_final_at2)

cITS_final_at2$fated_at_pos <- mm_at_pos_r%*%fixef(model_at_pos_r)   
cITS_final_at2$se_at_pos <- sqrt(diag(mm_at_pos_r %*% tcrossprod(vcov(model_at_pos_r), mm_at_pos_r)))

cITS_final_at2$fit95l_at_pos <- cITS_final_at2$fated_at_pos - qnorm(0.975)*cITS_final_at2$se_at_pos
cITS_final_at2$fit95u_at_pos <- cITS_final_at2$fated_at_pos + qnorm(0.975)*cITS_final_at2$se_at_pos

dfmean_at_pos <- aggregate(cbind(Ratio_Positive, fated_at_pos, fit95l_at_pos, fit95u_at_pos) ~ TIME + TIMEAFTERINT_wash + INT + TREAT_AT2, data = cITS_final_at2, FUN = "mean", na.rm = T)
dfmean_at_pos
names(dfmean_at_pos) <- c("TIME", "TIMEAFTERINT_wash", "INT", "TREAT_at", "Ratio_Positive", "fated_at_pos", "fit95l_at_pos", "fit95u_at_pos")
str(dfmean_at_pos)
View(dfmean_at_pos)

str(dfmean_at_pos)
dfmean_at_pos$TREAT_at <- as.factor(dfmean_at_pos$TREAT_at)
#Merge 'calendar' with dfmean_itt_tst by TIME
test <- merge(dfmean_at_pos, calendar, by=c("TIME"), all.x=TRUE, all.y=TRUE, sort=TRUE)
dfmean_at_pos <- test

ggplot(data = dfmean_at_pos, aes(x = date, y = Ratio_Positive, color=TREAT_at)) +
  geom_point(size = 0.8) +
  geom_line (data=subset(dfmean_at_pos, TREAT_at==0), aes(x = date, y = fated_at_pos), size=1) +
  geom_line(data=subset(dfmean_at_pos, TREAT_at==0), aes(x = date, y = fit95l_at_pos), size=0.7, linetype='longdash') +
  geom_line(data=subset(dfmean_at_pos, TREAT_at==0), aes(x = date, y = fit95u_at_pos), size=0.7, linetype='longdash') +
  geom_line (data=subset(dfmean_at_pos, TREAT_at==1), aes(x = date, y = fated_at_pos), size=1) +
  geom_line(data=subset(dfmean_at_pos, TREAT_at==1), aes(x = date, y = fit95l_at_pos), size=0.7, linetype='longdash') +
  geom_line(data=subset(dfmean_at_pos, TREAT_at==1), aes(x = date, y = fit95u_at_pos), size=0.7, linetype='longdash') +
  geom_vline(xintercept = 13, linetype='dashed') +
  scale_color_manual(values=c("#E69F00","#000099"), name = "Study Group", labels = c("Control", "Intervention: Low"))+
  labs(x = "Calendar Time", y = "% Positive for HIV",
       title="Positive HIV tests at facilities: Low vs Control") +
  scale_x_date(breaks = as.Date(c("2019-10-01", "2020-01-01", 
                                  "2020-04-01","2020-07-01", 
                                  "2020-10-01", "2021-01-01", 
                                  "2021-04-01", "2021-07-01")),
               date_labels = "%b %Y") +
  scale_y_continuous(labels = scales::percent_format(accuracy = 1)) +
  theme_classic(base_size=20) + 
  annotate("rect", xmin=as.Date('2020-09-01'), xmax=as.Date('2020-10-01'), ymin=-Inf, ymax=Inf, alpha=0.5, fill="grey") +
  theme(
    plot.title = element_text(size=14, face="bold", hjust=0.5),
    axis.title.x = element_text(size=12, face="bold"),
    axis.title.y = element_text(size=12, face="bold"),
    legend.title = element_text(size = 10),
    legend.text = element_text(size=9)) +
  theme(axis.text.x = element_text(size=10, angle=45, hjust=1),
        axis.text.y = element_text(size=10) ) 


#***************************************************************************#
#3.3: Ratio_14days
str(cITS_final_at2)
is.na(cITS_final_at2$Ratio_14days)
summary(cITS_final_at2$Ratio_14days)
hist(cITS_final_at2$Ratio_14days)
View(cITS_final_at2)

cITS_final_at2$Ratio_14days <- ifelse(cITS_final_at2$Ratio_14days==Inf, 0, cITS_final_at2$Ratio_14days)

model_at_14days_r <- lme(Ratio_14days ~ TIME + TIMEAFTERINT_wash +
                           INT + TREAT_AT2 + TIME*TREAT_AT2 + INT*TREAT_AT2 +
                           TIMEAFTERINT_wash*TREAT_AT2,
                         random= ~1 + TIME | Facility_Number, data = cITS_final_at2,
                         correlation = corAR1(form = ~ TIME), method= "REML", na.action = na.omit)
intervals(model_at_14days_r) 
summary(model_at_14days_r)

#Graph
(sum.model_at_14days_r <- summary(model_at_14days_r))
betas <- sum.model_at_14days_r$coefficients$fixed 
se.betas <- sqrt(diag(sum.model_at_14days_r$varFix))
ci <- intervals(model_at_14days_r, which = "fixed")$fixed[, c(1,3)]
cbind(betas, se.betas, ci)

mm_at_14days_r <- model.matrix(~ TIME + TIMEAFTERINT_wash +
                                 INT + TREAT_AT2 + TIME*TREAT_AT2 + INT*TREAT_AT2 +
                                 TIMEAFTERINT_wash*TREAT_AT2, cITS_final_at2)

cITS_final_at2$fated_at_14days <- mm_at_14days_r%*%fixef(model_at_14days_r)   
cITS_final_at2$se_at_14days <- sqrt(diag(mm_at_14days_r %*% tcrossprod(vcov(model_at_14days_r), mm_at_14days_r)))

cITS_final_at2$fit95l_at_14days <- cITS_final_at2$fated_at_14days - qnorm(0.975)*cITS_final_at2$se_at_14days
cITS_final_at2$fit95u_at_14days <- cITS_final_at2$fated_at_14days + qnorm(0.975)*cITS_final_at2$se_at_14days

dfmean_at_14days <- aggregate(cbind(Ratio_14days, fated_at_14days, fit95l_at_14days, fit95u_at_14days) ~ TIME + TIMEAFTERINT_wash + INT + TREAT_AT2, data = cITS_final_at2, FUN = "mean", na.rm = T)
dfmean_at_14days
names(dfmean_at_14days) <- c("TIME", "TIMEAFTERINT_wash", "INT", "TREAT_at", "Ratio_14days", "fated_at_14days", "fit95l_at_14days", "fit95u_at_14days")
str(dfmean_at_14days)
View(dfmean_at_14days)

str(dfmean_at_14days)
dfmean_at_14days$TREAT_at <- as.factor(dfmean_at_14days$TREAT_at)
#Merge 'calendar' with dfmean_at_14days by TIME
test <- merge(dfmean_at_14days, calendar, by=c("TIME"), all.x=TRUE, all.y=TRUE, sort=TRUE)
dfmean_at_14days <- test

ggplot(data = dfmean_at_14days, aes(x = date, y = Ratio_14days, color=TREAT_at)) +
  geom_point(size = 0.8) +
  geom_line (data=subset(dfmean_at_14days, TREAT_at==0), aes(x = date, y = fated_at_14days), size=1) +
  geom_line(data=subset(dfmean_at_14days, TREAT_at==0), aes(x = date, y = fit95l_at_14days), size=0.7, linetype='longdash') +
  geom_line(data=subset(dfmean_at_14days, TREAT_at==0), aes(x = date, y = fit95u_at_14days), size=0.7, linetype='longdash') +
  geom_line (data=subset(dfmean_at_14days, TREAT_at==1), aes(x = date, y = fated_at_14days), size=1) +
  geom_line(data=subset(dfmean_at_14days, TREAT_at==1), aes(x = date, y = fit95l_at_14days), size=0.7, linetype='longdash') +
  geom_line(data=subset(dfmean_at_14days, TREAT_at==1), aes(x = date, y = fit95u_at_14days), size=0.7, linetype='longdash') +
  geom_vline(xintercept = 13, linetype='dashed') +
  scale_color_manual(values=c("#E69F00","#000099"), name = "Study Group", labels = c("Control", "Intervention: Low"))+
  labs(x = "Calendar Time", y = "% Initiated in 14 Days",
       title="Treatment initiation at facilities:
       Low vs Control") +
  scale_x_date(breaks = as.Date(c("2019-10-01", "2020-01-01", 
                                  "2020-04-01","2020-07-01", 
                                  "2020-10-01", "2021-01-01", 
                                  "2021-04-01", "2021-07-01")),
               date_labels = "%b %Y") +
  scale_y_continuous(labels = scales::percent_format(accuracy = 1)) +
  theme_classic(base_size=20) + 
  annotate("rect", xmin=as.Date('2020-09-01'), xmax=as.Date('2020-10-01'), ymin=-Inf, ymax=Inf, alpha=0.5, fill="grey") +
  theme(
    plot.title = element_text(size=14, face="bold", hjust=0.5),
    axis.title.x = element_text(size=12, face="bold"),
    axis.title.y = element_text(size=12, face="bold"),
    legend.title = element_text(size = 10),
    legend.text = element_text(size=9)) +
  theme(axis.text.x = element_text(size=10, angle=45, hjust=1),
        axis.text.y = element_text(size=10) ) 

#***********************************************************************************#
#####################################
#3.4 Ratio_default28 

#cITS_final_at2$Ratio_default28 <- ifelse(cITS_final_at2$Ratio_default28==Inf, 0, cITS_final_at2$Ratio_default28)

model_at_def28_r <- lme(Ratio_default28 ~ TIME + TIMEAFTERINT_wash +
                          INT + TREAT_AT2 + TIME*TREAT_AT2 + INT*TREAT_AT2 +
                          TIMEAFTERINT_wash*TREAT_AT2,
                        random= ~1 + TIME | Facility_Number, data = cITS_final_at2,
                        correlation = corAR1(form = ~ TIME), method= "REML", na.action = na.omit)
intervals(model_at_def28_r) 
summary(model_at_def28_r)

#Graph
(sum.model_at_def28_r <- summary(model_at_def28_r))
betas <- sum.model_at_def28_r$coefficients$fixed 
se.betas <- sqrt(diag(sum.model_at_def28_r$varFix))
ci <- intervals(model_at_def28_r, which = "fixed")$fixed[, c(1,3)]
cbind(betas, se.betas, ci)

mm_at_def28_r <- model.matrix(~ TIME + TIMEAFTERINT_wash +
                                INT + TREAT_AT2 + TIME*TREAT_AT2 + INT*TREAT_AT2 +
                                TIMEAFTERINT_wash*TREAT_AT2, cITS_final_at2)

cITS_final_at2$fated_at_def28 <- mm_at_def28_r%*%fixef(model_at_def28_r)   
cITS_final_at2$se_at_def28 <- sqrt(diag(mm_at_def28_r %*% tcrossprod(vcov(model_at_def28_r), mm_at_def28_r)))

cITS_final_at2$fit95l_at_def28 <- cITS_final_at2$fated_at_def28 - qnorm(0.975)*cITS_final_at2$se_at_def28
cITS_final_at2$fit95u_at_def28 <- cITS_final_at2$fated_at_def28 + qnorm(0.975)*cITS_final_at2$se_at_def28

dfmean_at_def28 <- aggregate(cbind(Ratio_default28, fated_at_def28, fit95l_at_def28, fit95u_at_def28) ~ TIME + TIMEAFTERINT_wash + INT + TREAT_AT2, data = cITS_final_at2, FUN = "mean", na.rm = T)
dfmean_at_def28
names(dfmean_at_def28) <- c("TIME", "TIMEAFTERINT_wash", "INT", "TREAT_at", "Ratio_default28", "fated_at_def28", "fit95l_at_def28", "fit95u_at_def28")
str(dfmean_at_def28)
View(dfmean_at_def28)

str(dfmean_at_def28)
dfmean_at_def28$TREAT_at <- as.factor(dfmean_at_def28$TREAT_at)
test <- merge(dfmean_at_def28, calendar, by=c("TIME"), all.x=TRUE, all.y=TRUE, sort=TRUE)
dfmean_at_def28 <- test

ggplot(data = dfmean_at_def28, aes(x = date, y = Ratio_default28, color=TREAT_at)) +
  geom_point(size = 0.8) +
  geom_line (data=subset(dfmean_at_def28, TREAT_at==0), aes(x = date, y = fated_at_def28), size=1) +
  geom_line(data=subset(dfmean_at_def28, TREAT_at==0), aes(x = date, y = fit95l_at_def28), size=0.7, linetype='longdash') +
  geom_line(data=subset(dfmean_at_def28, TREAT_at==0), aes(x = date, y = fit95u_at_def28), size=0.7, linetype='longdash') +
  geom_line (data=subset(dfmean_at_def28, TREAT_at==1), aes(x = date, y = fated_at_def28), size=1) +
  geom_line(data=subset(dfmean_at_def28, TREAT_at==1), aes(x = date, y = fit95l_at_def28), size=0.7, linetype='longdash') +
  geom_line(data=subset(dfmean_at_def28, TREAT_at==1), aes(x = date, y = fit95u_at_def28), size=0.7, linetype='longdash') +
  geom_vline(xintercept = 13, linetype='dashed') +
  scale_color_manual(values=c("#E69F00","#000099"), name = "Study Group", labels = c("Control", "Intervention: Low"))+
  labs(x = "Calendar Time", y = "% Early Default",
       title="Early missed appointments at facilities:
       Low vs Control") +
  scale_x_date(breaks = as.Date(c("2019-10-01", "2020-01-01", 
                                  "2020-04-01","2020-07-01", 
                                  "2020-10-01", "2021-01-01", 
                                  "2021-04-01", "2021-07-01")),
               date_labels = "%b %Y") +
  scale_y_continuous(labels = scales::percent_format(accuracy = 1)) +
  theme_classic(base_size=20) + 
  annotate("rect", xmin=as.Date('2020-09-01'), xmax=as.Date('2020-10-01'), ymin=-Inf, ymax=Inf, alpha=0.5, fill="grey") +
  theme(
    plot.title = element_text(size=14, face="bold", hjust=0.5),
    axis.title.x = element_text(size=12, face="bold"),
    axis.title.y = element_text(size=12, face="bold"),
    legend.title = element_text(size = 10),
    legend.text = element_text(size=9)) +
  theme(axis.text.x = element_text(size=10, angle=45, hjust=1),
        axis.text.y = element_text(size=10) ) 


#***********************************************************************#
#3.5 Ratio_default90 

#cITS_final_at2$Ratio_default90 <- ifelse(cITS_final_at2$Ratio_default90==Inf, 0, cITS_final_at2$Ratio_default90)

model_at_def90_r <- lme(Ratio_default90 ~ TIME + TIMEAFTERINT_wash +
                          INT + TREAT_AT2 + TIME*TREAT_AT2 + INT*TREAT_AT2 +
                          TIMEAFTERINT_wash*TREAT_AT2,
                        random= ~1 | Facility_Number, data = cITS_final_at2,
                        correlation = corAR1(form = ~ TIME), method= "REML", na.action = na.omit)
intervals(model_at_def90_r) 
summary(model_at_def90_r)

#Graph
(sum.model_at_def90_r <- summary(model_at_def90_r))
betas <- sum.model_at_def90_r$coefficients$fixed 
se.betas <- sqrt(diag(sum.model_at_def90_r$varFix))
ci <- intervals(model_at_def90_r, which = "fixed")$fixed[, c(1,3)]
cbind(betas, se.betas, ci)

mm_at_def90_r <- model.matrix(~ TIME + TIMEAFTERINT_wash +
                                INT + TREAT_AT2 + TIME*TREAT_AT2 + INT*TREAT_AT2 +
                                TIMEAFTERINT_wash*TREAT_AT2, cITS_final_at2)

cITS_final_at2$fated_at_def90 <- mm_at_def90_r%*%fixef(model_at_def90_r)   
cITS_final_at2$se_at_def90 <- sqrt(diag(mm_at_def90_r %*% tcrossprod(vcov(model_at_def90_r), mm_at_def90_r)))

cITS_final_at2$fit95l_at_def90 <- cITS_final_at2$fated_at_def90 - qnorm(0.975)*cITS_final_at2$se_at_def90
cITS_final_at2$fit95u_at_def90 <- cITS_final_at2$fated_at_def90 + qnorm(0.975)*cITS_final_at2$se_at_def90

dfmean_at_def90 <- aggregate(cbind(Ratio_default90, fated_at_def90, fit95l_at_def90, fit95u_at_def90) ~ TIME + TIMEAFTERINT_wash + INT + TREAT_AT2, data = cITS_final_at2, FUN = "mean", na.rm = T)
dfmean_at_def90
names(dfmean_at_def90) <- c("TIME", "TIMEAFTERINT_wash", "INT", "TREAT_at", "Ratio_default90", "fated_at_def90", "fit95l_at_def90", "fit95u_at_def90")
str(dfmean_at_def90)
View(dfmean_at_def90)

str(dfmean_at_def90)
dfmean_at_def90$TREAT_at <- as.factor(dfmean_at_def90$TREAT_at)
#Merge 'calendar' with dfmean_itt_tst by TIME
test <- merge(dfmean_at_def90, calendar, by=c("TIME"), all.x=TRUE, all.y=TRUE, sort=TRUE)
dfmean_at_def90 <- test

ggplot(data = dfmean_at_def90, aes(x = date, y = Ratio_default90, color=TREAT_at)) +
  geom_point(size = 0.8) +
  geom_line (data=subset(dfmean_at_def90, TREAT_at==0), aes(x = date, y = fated_at_def90), size=1) +
  geom_line(data=subset(dfmean_at_def90, TREAT_at==0), aes(x = date, y = fit95l_at_def90), size=0.7, linetype='longdash') +
  geom_line(data=subset(dfmean_at_def90, TREAT_at==0), aes(x = date, y = fit95u_at_def90), size=0.7, linetype='longdash') +
  geom_line (data=subset(dfmean_at_def90, TREAT_at==1), aes(x = date, y = fated_at_def90), size=1) +
  geom_line(data=subset(dfmean_at_def90, TREAT_at==1), aes(x = date, y = fit95l_at_def90), size=0.7, linetype='longdash') +
  geom_line(data=subset(dfmean_at_def90, TREAT_at==1), aes(x = date, y = fit95u_at_def90), size=0.7, linetype='longdash') +
  geom_vline(xintercept = 13, linetype='dashed') +
  scale_color_manual(values=c("#E69F00","#000099"), name = "Study Group", labels = c("Control", "Intervention: Low"))+
  labs(x = "Calendar Time", y = "% Late Default",
       title="Late missed appointments at facilities:
       Low vs Control") +
  scale_x_date(breaks = as.Date(c("2019-10-01", "2020-01-01", 
                                  "2020-04-01","2020-07-01", 
                                  "2020-10-01", "2021-01-01", 
                                  "2021-04-01", "2021-07-01")),
               date_labels = "%b %Y") +
  scale_y_continuous(labels = scales::percent_format(accuracy = 1)) +
  theme_classic(base_size=20) + 
  annotate("rect", xmin=as.Date('2020-09-01'), xmax=as.Date('2020-10-01'), ymin=-Inf, ymax=Inf, alpha=0.5, fill="grey") +
  theme(
    plot.title = element_text(size=14, face="bold", hjust=0.5),
    axis.title.x = element_text(size=12, face="bold"),
    axis.title.y = element_text(size=12, face="bold"),
    legend.title = element_text(size = 10),
    legend.text = element_text(size=9)) +
  theme(axis.text.x = element_text(size=10, angle=45, hjust=1),
        axis.text.y = element_text(size=10) ) 

#############################################################
#3.6: Lost to follow up (uLTFU)
#Random intercept only
model_at_ULTFU_r <- lme(Ratio_ULTFU ~ TIME + TIMEAFTERINT_wash +
                          INT + TREAT_AT2 + TIME*TREAT_AT2 + INT*TREAT_AT2 +
                          TIMEAFTERINT_wash*TREAT_AT2,
                        random= ~1 | Facility_Number, data = cITS_final_at2,
                        correlation = corAR1(form = ~ TIME), method= "REML", na.action = na.omit)
intervals(model_at_ULTFU_r) 
summary(model_at_ULTFU_r)

#Graph
(sum.model_at_ULTFU_r <- summary(model_at_ULTFU_r))
betas <- sum.model_at_ULTFU_r$coefficients$fixed 
se.betas <- sqrt(diag(sum.model_at_ULTFU_r$varFix))
ci <- intervals(model_at_ULTFU_r, which = "fixed")$fixed[, c(1,3)]
cbind(betas, se.betas, ci)

mm_at_ULTFU_r <- model.matrix(~ TIME + TIMEAFTERINT_wash +
                                INT + TREAT_AT2 + TIME*TREAT_AT2 + INT*TREAT_AT2 +
                                TIMEAFTERINT_wash*TREAT_AT2, cITS_final_at2)

cITS_final_at2$fated_at_ULTFU <- mm_at_ULTFU_r%*%fixef(model_at_ULTFU_r)   
cITS_final_at2$se_at_ULTFU <- sqrt(diag(mm_at_ULTFU_r %*% tcrossprod(vcov(model_at_ULTFU_r), mm_at_ULTFU_r)))

cITS_final_at2$fit95l_at_ULTFU <- cITS_final_at2$fated_at_ULTFU - qnorm(0.975)*cITS_final_at2$se_at_ULTFU
cITS_final_at2$fit95u_at_ULTFU <- cITS_final_at2$fated_at_ULTFU + qnorm(0.975)*cITS_final_at2$se_at_ULTFU

dfmean_at_ULTFU <- aggregate(cbind(Ratio_ULTFU, fated_at_ULTFU, fit95l_at_ULTFU, fit95u_at_ULTFU) ~ TIME + TIMEAFTERINT_wash + INT + TREAT_AT2, data = cITS_final_at2, FUN = "mean", na.rm = T)
dfmean_at_ULTFU
names(dfmean_at_ULTFU) <- c("TIME", "TIMEAFTERINT_wash", "INT", "TREAT_at", "Ratio_ULTFU", "fated_at_ULTFU", "fit95l_at_ULTFU", "fit95u_at_ULTFU")
str(dfmean_at_ULTFU)
View(dfmean_at_ULTFU)

str(dfmean_at_ULTFU)
dfmean_at_ULTFU$TREAT_at <- as.factor(dfmean_at_ULTFU$TREAT_at)

#Merge 'calendar' with dfmean_at_ULTFU by TIME
test <- merge(dfmean_at_ULTFU, calendar, by=c("TIME"), all.x=TRUE, all.y=TRUE, sort=TRUE)
dfmean_at_ULTFU <- test
View(dfmean_at_ULTFU)


ggplot(data = dfmean_at_ULTFU, aes(x = date, y = Ratio_ULTFU, color=TREAT_at)) +
  geom_point(size = 0.8) +
  geom_line (data=subset(dfmean_at_ULTFU, TREAT_at==0), aes(x = date, y = fated_at_ULTFU), size=1) +
  geom_line(data=subset(dfmean_at_ULTFU, TREAT_at==0), aes(x = date, y = fit95l_at_ULTFU), size=0.7, linetype='longdash') +
  geom_line(data=subset(dfmean_at_ULTFU, TREAT_at==0), aes(x = date, y = fit95u_at_ULTFU), size=0.7, linetype='longdash') +
  geom_line (data=subset(dfmean_at_ULTFU, TREAT_at==1), aes(x = date, y = fated_at_ULTFU), size=1) +
  geom_line(data=subset(dfmean_at_ULTFU, TREAT_at==1), aes(x = date, y = fit95l_at_ULTFU), size=0.7, linetype='longdash') +
  geom_line(data=subset(dfmean_at_ULTFU, TREAT_at==1), aes(x = date, y = fit95u_at_ULTFU), size=0.7, linetype='longdash') +
  geom_vline(xintercept = 13, linetype='dashed') +
  scale_color_manual(values=c("#E69F00","#000099"), name = "Study Group", labels = c("Control", "Intervention: Low"))+
  labs(x = "Calendar Time", y = "% Lost to Follow-Up",
       title="Lost to follow-up at facilities:
       Low vs Control") +
  scale_x_date(breaks = as.Date(c("2019-10-01", "2020-01-01", 
                                  "2020-04-01","2020-07-01", 
                                  "2020-10-01", "2021-01-01", 
                                  "2021-04-01", "2021-07-01")),
               date_labels = "%b %Y") +
  scale_y_continuous(labels = scales::percent_format(accuracy = 1)) +
  theme_classic(base_size=20) + 
  annotate("rect", xmin=as.Date('2020-09-01'), xmax=as.Date('2020-10-01'), ymin=-Inf, ymax=Inf, alpha=0.5, fill="grey") +
  theme(
    plot.title = element_text(size=14, face="bold", hjust=0.5),
    axis.title.x = element_text(size=12, face="bold"),
    axis.title.y = element_text(size=12, face="bold"),
    legend.title = element_text(size = 10),
    legend.text = element_text(size=9)) +
  theme(axis.text.x = element_text(size=10, angle=45, hjust=1),
        axis.text.y = element_text(size=10) ) 

######################################################################################
#########################################################################################
######################################################################################
#Sensitivity Analysis for HIV Testing

#FIRST: Remove High Intervention Facility number 12
#str(cITS_final) -- Drop Facility_Number==12 
#From ITT dataset
cITS_final_no12 <- subset(cITS_final, Facility_Number!=12)
#table(cITS_final_no12$Facility_Number)

#From As Treated High vs Control
#table(cITS_final_at1$Facility_Number)
cITS_final_at1_no12 <- subset(cITS_final_at1, Facility_Number!=12)
#table(cITS_final_at1_no12$Facility_Number)

########*****************###############******************#############******#######
#1: Intention to Treat
model_itt_test_r <- lme(Ratio_Tested ~ TIME + TIMEAFTERINT_wash +
                          INT + TREAT_ITT + TIME*TREAT_ITT + INT*TREAT_ITT +
                          TIMEAFTERINT_wash*TREAT_ITT,
                        random= ~1 + TIME | Facility_Number, data = cITS_final_no12,
                        correlation = corAR1(form = ~ TIME), method= "REML", na.action = na.omit)
intervals(model_itt_test_r) 
summary(model_itt_test_r)

#Develop dataset for graphing
(sum.model_itt_test_r <- summary(model_itt_test_r))
betas <- sum.model_itt_test_r$coefficients$fixed 
se.betas <- sqrt(diag(sum.model_itt_test_r$varFix))
ci <- intervals(model_itt_test_r, which = "fixed")$fixed[, c(1,3)]
cbind(betas, se.betas, ci)

mm_itt_test_r <- model.matrix(~ TIME + TIMEAFTERINT_wash +
                                INT + TREAT_ITT + TIME*TREAT_ITT + INT*TREAT_ITT +
                                TIMEAFTERINT_wash*TREAT_ITT, cITS_final_no12)

cITS_final_no12$fitted_itt_tst <- mm_itt_test_r%*%fixef(model_itt_test_r)   
cITS_final_no12$se_itt_tst <- sqrt(diag(mm_itt_test_r %*% tcrossprod(vcov(model_itt_test_r), mm_itt_test_r)))

cITS_final_no12$fit95l_itt_tst <- cITS_final_no12$fitted_itt_tst - qnorm(0.975)*cITS_final_no12$se_itt_tst
cITS_final_no12$fit95u_itt_tst <- cITS_final_no12$fitted_itt_tst + qnorm(0.975)*cITS_final_no12$se_itt_tst

dfmean_itt_tst <- aggregate(cbind(Ratio_Tested, fitted_itt_tst, fit95l_itt_tst, fit95u_itt_tst) ~ TIME + TIMEAFTERINT_wash + INT + TREAT_ITT, data = cITS_final_no12, FUN = "mean", na.rm = T)
dfmean_itt_tst
names(dfmean_itt_tst) <- c("TIME", "TIMEAFTERINT_wash", "INT", "TREAT_ITT", "Ratio_Tested", "fitted_itt_tst", "fit95l_itt_tst", "fit95u_itt_tst")
str(dfmean_itt_tst)
View(dfmean_itt_tst)

str(dfmean_itt_tst)
dfmean_itt_tst$TREAT_ITT <- as.factor(dfmean_itt_tst$TREAT_ITT)

#Merge 'calendar' with dfmean_itt_tst by TIME
test <- merge(dfmean_itt_tst, calendar, by=c("TIME"), all.x=TRUE, all.y=TRUE, sort=TRUE)
View(test)
dfmean_itt_tst <- test

#Graph
ggplot(data = dfmean_itt_tst, aes(x = date, y = Ratio_Tested, color=TREAT_ITT)) +
  geom_point(size = 0.9) +
  geom_line (data=subset(dfmean_itt_tst, TREAT_ITT==0), aes(x = date, y = fitted_itt_tst), size=1.1) +
  geom_line(data=subset(dfmean_itt_tst, TREAT_ITT==0), aes(x = date, y = fit95l_itt_tst), size=0.7, linetype='longdash') +
  geom_line(data=subset(dfmean_itt_tst, TREAT_ITT==0), aes(x = date, y = fit95u_itt_tst), size=0.7, linetype='longdash') +
  geom_line (data=subset(dfmean_itt_tst, TREAT_ITT==1), aes(x = date, y = fitted_itt_tst), size=1.1) +
  geom_line(data=subset(dfmean_itt_tst, TREAT_ITT==1), aes(x = date, y = fit95l_itt_tst), size=0.7, linetype='longdash') +
  geom_line(data=subset(dfmean_itt_tst, TREAT_ITT==1), aes(x = date, y = fit95u_itt_tst), size=0.7, linetype='longdash') +
  scale_color_manual(values=c("#E69F00","#000099"), name = "Study Group", labels = c("Control", "Intervention"))+
  labs(x = "Calendar Time", y = "% Tested for HIV",
       title="HIV testing at facilities") +
  scale_x_date(breaks = as.Date(c("2019-10-01", "2020-01-01", 
                                  "2020-04-01","2020-07-01", 
                                  "2020-10-01", "2021-01-01", 
                                  "2021-04-01", "2021-07-01")),
               date_labels = "%b %Y") +
  scale_y_continuous(labels = scales::percent_format(accuracy = 1)) +
  theme_classic(base_size=20) + 
  annotate("rect", xmin=as.Date('2020-09-01'), xmax=as.Date('2020-10-01'), ymin=-Inf, ymax=Inf, alpha=0.5, fill="grey") +
  theme(
    plot.title = element_text(size=14, face="bold", hjust=0.5),
    axis.title.x = element_text(size=12, face="bold"),
    axis.title.y = element_text(size=12, face="bold"),
    legend.title = element_text(size = 10),
    legend.text = element_text(size=9)) +
  theme(axis.text.x = element_text(size=10, angle=45, hjust=1),
        axis.text.y = element_text(size=10) ) 

##################################################################
#2: As Treated: High vs Control
#2.1: PROPORTION TESTED FOR HIV *************************************************
model_at_test_r <- lme(Ratio_Tested ~ TIME + TIMEAFTERINT_wash +
                         INT + TREAT_AT1 + TIME*TREAT_AT1 + INT*TREAT_AT1 +
                         TIMEAFTERINT_wash*TREAT_AT1,
                       random= ~1 + TIME | Facility_Number, data = cITS_final_at1_no12,
                       correlation = corAR1(form = ~ TIME), method= "REML", na.action = na.omit)
intervals(model_at_test_r) 
summary(model_at_test_r)

#Graph
(sum.model_at_test_r <- summary(model_at_test_r))
betas <- sum.model_at_test_r$coefficients$fixed 
se.betas <- sqrt(diag(sum.model_at_test_r$varFix))
ci <- intervals(model_at_test_r, which = "fixed")$fixed[, c(1,3)]
cbind(betas, se.betas, ci)

mm_at_test_r <- model.matrix(~ TIME + TIMEAFTERINT_wash +
                               INT + TREAT_AT1 + TIME*TREAT_AT1 + INT*TREAT_AT1 +
                               TIMEAFTERINT_wash*TREAT_AT1, cITS_final_at1_no12)

cITS_final_at1_no12$fated_at_tst <- mm_at_test_r%*%fixef(model_at_test_r)   
cITS_final_at1_no12$se_at_tst <- sqrt(diag(mm_at_test_r %*% tcrossprod(vcov(model_at_test_r), mm_at_test_r)))

cITS_final_at1_no12$fit95l_at_tst <- cITS_final_at1_no12$fated_at_tst - qnorm(0.975)*cITS_final_at1_no12$se_at_tst
cITS_final_at1_no12$fit95u_at_tst <- cITS_final_at1_no12$fated_at_tst + qnorm(0.975)*cITS_final_at1_no12$se_at_tst

dfmean_at_tst <- aggregate(cbind(Ratio_Tested, fated_at_tst, fit95l_at_tst, fit95u_at_tst) ~ TIME + TIMEAFTERINT_wash + INT + TREAT_AT1, data = cITS_final_at1_no12, FUN = "mean", na.rm = T)
dfmean_at_tst
names(dfmean_at_tst) <- c("TIME", "TIMEAFTERINT_wash", "INT", "TREAT_at", "Ratio_Tested", "fated_at_tst", "fit95l_at_tst", "fit95u_at_tst")
str(dfmean_at_tst)
View(dfmean_at_tst)

str(dfmean_at_tst)
dfmean_at_tst$TREAT_at <- as.factor(dfmean_at_tst$TREAT_at)

#Merge 'calendar' with dfmean_itt_tst by TIME
test <- merge(dfmean_at_tst, calendar, by=c("TIME"), all.x=TRUE, all.y=TRUE, sort=TRUE)
View(test)
dfmean_at_tst <- test


ggplot(data = dfmean_at_tst, aes(x = date, y = Ratio_Tested, color=TREAT_at)) +
  geom_point(size = 0.9) +
  geom_line (data=subset(dfmean_at_tst, TREAT_at==0), aes(x = date, y = fated_at_tst), size=1.1) +
  geom_line(data=subset(dfmean_at_tst, TREAT_at==0), aes(x = date, y = fit95l_at_tst), size=0.7, linetype='longdash') +
  geom_line(data=subset(dfmean_at_tst, TREAT_at==0), aes(x = date, y = fit95u_at_tst), size=0.7, linetype='longdash') +
  geom_line (data=subset(dfmean_at_tst, TREAT_at==1), aes(x = date, y = fated_at_tst), size=1.1) +
  geom_line(data=subset(dfmean_at_tst, TREAT_at==1), aes(x = date, y = fit95l_at_tst), size=0.7, linetype='longdash') +
  geom_line(data=subset(dfmean_at_tst, TREAT_at==1), aes(x = date, y = fit95u_at_tst), size=0.7, linetype='longdash') +
  geom_vline(xintercept = 12, linetype='dashed') +
  geom_vline(xintercept = 13, linetype='dashed') +
  scale_color_manual(values=c("#E69F00","#000099"), name = "Study Group", labels = c("Control", "Intervention - High"))+
  labs(x = "Calendar Time", y = "% Tested for HIV",
       title="HIV testing at facilities: High vs Control") +
  scale_x_date(breaks = as.Date(c("2019-10-01", "2020-01-01", 
                                  "2020-04-01","2020-07-01", 
                                  "2020-10-01", "2021-01-01", 
                                  "2021-04-01", "2021-07-01")),
               date_labels = "%b %Y") +
  scale_y_continuous(labels = scales::percent_format(accuracy = 1)) +
  theme_classic(base_size=20) + 
  annotate("rect", xmin=as.Date('2020-09-01'), xmax=as.Date('2020-10-01'), ymin=-Inf, ymax=Inf, alpha=0.5, fill="grey") +
  theme(
    plot.title = element_text(size=14, face="bold", hjust=0.5),
    axis.title.x = element_text(size=12, face="bold"),
    axis.title.y = element_text(size=12, face="bold"),
    legend.title = element_text(size = 10),
    legend.text = element_text(size=9)) +
  theme(axis.text.x = element_text(size=10, angle=45, hjust=1),
        axis.text.y = element_text(size=10) )
