# Supplementary material for: Impact of youth lay health workers on HIV service delivery in South Africa: A pragmatic cluster randomized trial of the Youth Health Africa program
Source: PLoS One. 2023 Nov 30;18(11):e0294719. doi: 10.1371/journal.pone.0294719 (PMC10688901; doi:10.1371/journal.pone.0294719)
Supplement: S1 File — (ZIP) [file pone.0294719.s008.zip › cRCT_YHA_Data_Share_Sept18_2023/Final_Code/cRCT_DID_age_sex_Sept18_2023_final.R]

#Analysis: YHA cRCT DID ANALYSIS BY SEX/AGE GROUP##################################################################
  #Checked/re-ran: Sept 18, 2023

#ITT: Base dataset: cRCT_age_sex_Sept18

#Part 1: Run DID for ITT anlaysis
#Part 2: Run DID for AT anlaysis - High vs Control
#Part 3: Run DID for AT anlaysis - Low vs Control 
  #Note: Prior to running AT analysis, must do the following:
    #Create new DID variables (INT, DID)
    #Subset existing dataset


#Note: Ratios were calculated as follows
    #ratio_adol_youth_all= adol_youth_all / all
    #ratio_youngmale = adol_youth_male / all
    ##ratio_male = all_male / all

#Import Dataset: cRCT_age_sex_Sept18, call this 'did_age'
#did_age <- read.csv ("C:/Users/dtollefs/OneDrive - Fred Hutchinson Cancer Research Center/Documents/Old UW Work/Dissertation/11_JournalSubmissions/3. cRCT paper/Data/cRCT_age_sex_Sept18.csv")

#############################################################################
##************************************************************************###
###Part 1: DID for ITT analysis #############################################
#############################################################################

#1.1: Run analysis
  #Outcome variables of interest:   
    #1: ratio_adol_youth_all
    #2: ratio_male
    #3: ratio_youngmale

DID_Mod_adol_youth <- lm(ratio_adol_youth_all ~ TIME + INT + DID, data=did_age)  
summary(DID_Mod_adol_youth)
confint(DID_Mod_adol_youth)

DID_Mod_male <- lm(ratio_male ~ TIME + INT + DID, data=did_age)  
summary(DID_Mod_male)
confint(DID_Mod_male)

DID_Mod_youngmale <- lm(ratio_youngmale ~ TIME + INT + DID, data=did_age)  
summary(DID_Mod_youngmale)
confint(DID_Mod_youngmale)

#1.2: Save raw results so we can create table, export to Excel

DID_Mod_adol_youth_sum <- summary(DID_Mod_adol_youth)
Youth_1 <- as.data.frame(DID_Mod_adol_youth_sum$coefficients)
Youth_2 <- as.data.frame(confint(DID_Mod_adol_youth))
Youth <- merge(Youth_1,Youth_2,by=0)
#View(Youth)
write.csv(Youth, "ITT_did_youth_raw.csv")

DID_Mod_male_sum <- summary(DID_Mod_male)
Male_1 <- as.data.frame(DID_Mod_male_sum$coefficients)
Male_2 <- as.data.frame(confint(DID_Mod_male))
Male <- merge(Male_1,Male_2,by=0)
#View(Male)
write.csv(Male, "ITT_did_male_raw.csv")

DID_Mod_youngmale_sum <- summary(DID_Mod_youngmale)
MaleYouth_1 <- as.data.frame(DID_Mod_youngmale_sum$coefficients) 
MaleYouth_2 <- as.data.frame(confint(DID_Mod_youngmale))
MaleYouth <- merge(MaleYouth_1,MaleYouth_2,by=0)
#View(MaleYouth)
write.csv(MaleYouth, "ITT_did_maleyouth_raw.csv")

#########################################################################################
#1.3: Compile/merge results for format for table

#'Youth' *******************************************************************************
youth_group <- c("Control", "Intervention")
youth_outcome <- c("1-youth", "1-youth")

youth_base_est <- c(Youth$Estimate[1], (Youth$Estimate[1]+Youth$Estimate[3]))  
#youth_base_est : It works
youth_base_ci_low <-c(Youth$"2.5 %"[1], (Youth$"2.5 %"[1]+Youth$"2.5 %"[3]))
youth_base_ci_high <-c(Youth$"97.5 %"[1], (Youth$"97.5 %"[1]+Youth$"97.5 %"[3]))
youth_base_se <-c(Youth$"Std. Error"[1], (Youth$"Std. Error"[1]+Youth$"Std. Error"[3]))

youth_study_est <- c((Youth$Estimate[1] + Youth$Estimate[4]), (Youth$Estimate[1]+Youth$Estimate[2] +Youth$Estimate[3] +Youth$Estimate[4]))  
#youth_study_est : It works
youth_study_ci_low <-c((Youth$"2.5 %"[1] + Youth$"2.5 %"[4]), (Youth$"2.5 %"[1]+Youth$"2.5 %"[2] +Youth$"2.5 %"[3] +Youth$"2.5 %"[4]))  
youth_study_ci_high <-c((Youth$"97.5 %"[1] + Youth$"97.5 %"[4]), (Youth$"97.5 %"[1]+Youth$"97.5 %"[2] +Youth$"97.5 %"[3] +Youth$"97.5 %"[4]))  
youth_study_se <-c((Youth$"Std. Error"[1] + Youth$"Std. Error"[4]), (Youth$"Std. Error"[1]+Youth$"Std. Error"[2] +Youth$"Std. Error"[3] +Youth$"Std. Error"[4]))  

youth_diff <- c(Youth$Estimate[4], (Youth$Estimate[2]+Youth$Estimate[4]))
youth_diff_ci_low <-c(Youth$"2.5 %"[4], (Youth$"2.5 %"[2]+Youth$"2.5 %"[4]))
youth_diff_ci_high <-c(Youth$"97.5 %"[4], (Youth$"97.5 %"[2]+Youth$"97.5 %"[4]))
youth_diff_pvalue <-c(Youth$"Pr(>|t|)"[4], (Youth$"Pr(>|t|)"[2]+Youth$"Pr(>|t|)"[4]))

#Note for the difference-in-difference, there is only one value--but...
#...to make dataset, just repeat the value for control and intervention. 
youth_diffdiff <- c(Youth$Estimate[2], Youth$Estimate[2])
youth_diffdiff_ci_low <- c(Youth$"2.5 %"[2], Youth$"2.5 %"[2])
youth_diffdiff_ci_high <- c(Youth$"97.5 %"[2], Youth$"97.5 %"[2])
youth_diffdiff_pvalue <- c(Youth$"Pr(>|t|)"[2], Youth$"Pr(>|t|)"[2])

#Now, merge into one dataframe
itt_Youth_results <- data.frame(youth_group, youth_outcome, youth_base_est, youth_base_ci_low, youth_base_ci_high, youth_base_se,
                                youth_study_est, youth_study_ci_low, youth_study_ci_high, youth_study_se,
                                youth_diff, youth_diff_ci_low, youth_diff_ci_high, youth_diff_pvalue,
                                youth_diffdiff, youth_diffdiff_ci_low,youth_diffdiff_ci_high, youth_diffdiff_pvalue)

View(itt_Youth_results) 

#Male ******************************************************************************
Male_group <- c("Control", "Intervention")
Male_outcome <- c("1-Male", "1-Male")

Male_base_est <- c(Male$Estimate[1], (Male$Estimate[1]+Male$Estimate[3]))  
#Male_base_est : It works
Male_base_ci_low <-c(Male$"2.5 %"[1], (Male$"2.5 %"[1]+Male$"2.5 %"[3]))
Male_base_ci_high <-c(Male$"97.5 %"[1], (Male$"97.5 %"[1]+Male$"97.5 %"[3]))
Male_base_se <-c(Male$"Std. Error"[1], (Male$"Std. Error"[1]+Male$"Std. Error"[3]))

Male_study_est <- c((Male$Estimate[1] + Male$Estimate[4]), (Male$Estimate[1]+Male$Estimate[2] +Male$Estimate[3] +Male$Estimate[4]))  
#Male_study_est : It works
Male_study_ci_low <-c((Male$"2.5 %"[1] + Male$"2.5 %"[4]), (Male$"2.5 %"[1]+Male$"2.5 %"[2] +Male$"2.5 %"[3] +Male$"2.5 %"[4]))  
Male_study_ci_high <-c((Male$"97.5 %"[1] + Male$"97.5 %"[4]), (Male$"97.5 %"[1]+Male$"97.5 %"[2] +Male$"97.5 %"[3] +Male$"97.5 %"[4]))  
Male_study_se <-c((Male$"Std. Error"[1] + Male$"Std. Error"[4]), (Male$"Std. Error"[1]+Male$"Std. Error"[2] +Male$"Std. Error"[3] +Male$"Std. Error"[4]))  

Male_diff <- c(Male$Estimate[4], (Male$Estimate[2]+Male$Estimate[4]))
Male_diff_ci_low <-c(Male$"2.5 %"[4], (Male$"2.5 %"[2]+Male$"2.5 %"[4]))
Male_diff_ci_high <-c(Male$"97.5 %"[4], (Male$"97.5 %"[2]+Male$"97.5 %"[4]))
Male_diff_pvalue <-c(Male$"Pr(>|t|)"[4], (Male$"Pr(>|t|)"[2]+Male$"Pr(>|t|)"[4]))

#Note for the difference-in-difference, there is only one value--but...
#...to make dataset, just repeat the value for control and intervention. 
Male_diffdiff <- c(Male$Estimate[2], Male$Estimate[2])
Male_diffdiff_ci_low <- c(Male$"2.5 %"[2], Male$"2.5 %"[2])
Male_diffdiff_ci_high <- c(Male$"97.5 %"[2], Male$"97.5 %"[2])
Male_diffdiff_pvalue <- c(Male$"Pr(>|t|)"[2], Male$"Pr(>|t|)"[2])

#Now, merge into one dataframe
itt_Male_results <- data.frame(Male_group, Male_outcome, Male_base_est, Male_base_ci_low, Male_base_ci_high, Male_base_se,
                               Male_study_est, Male_study_ci_low, Male_study_ci_high, Male_study_se,
                               Male_diff, Male_diff_ci_low, Male_diff_ci_high, Male_diff_pvalue,
                               Male_diffdiff, Male_diffdiff_ci_low,Male_diffdiff_ci_high, Male_diffdiff_pvalue)

View(itt_Male_results) 

#MaleYouth **********************************************************************************
MaleYouth_group <- c("Control", "Intervention")
MaleYouth_outcome <- c("1-MaleYouth", "1-MaleYouth")

MaleYouth_base_est <- c(MaleYouth$Estimate[1], (MaleYouth$Estimate[1]+MaleYouth$Estimate[3]))  
#MaleYouth_base_est : It works
MaleYouth_base_ci_low <-c(MaleYouth$"2.5 %"[1], (MaleYouth$"2.5 %"[1]+MaleYouth$"2.5 %"[3]))
MaleYouth_base_ci_high <-c(MaleYouth$"97.5 %"[1], (MaleYouth$"97.5 %"[1]+MaleYouth$"97.5 %"[3]))
MaleYouth_base_se <-c(MaleYouth$"Std. Error"[1], (MaleYouth$"Std. Error"[1]+MaleYouth$"Std. Error"[3]))

MaleYouth_study_est <- c((MaleYouth$Estimate[1] + MaleYouth$Estimate[4]), (MaleYouth$Estimate[1]+MaleYouth$Estimate[2] +MaleYouth$Estimate[3] +MaleYouth$Estimate[4]))  
#MaleYouth_study_est : It works
MaleYouth_study_ci_low <-c((MaleYouth$"2.5 %"[1] + MaleYouth$"2.5 %"[4]), (MaleYouth$"2.5 %"[1]+MaleYouth$"2.5 %"[2] +MaleYouth$"2.5 %"[3] +MaleYouth$"2.5 %"[4]))  
MaleYouth_study_ci_high <-c((MaleYouth$"97.5 %"[1] + MaleYouth$"97.5 %"[4]), (MaleYouth$"97.5 %"[1]+MaleYouth$"97.5 %"[2] +MaleYouth$"97.5 %"[3] +MaleYouth$"97.5 %"[4]))  
MaleYouth_study_se <-c((MaleYouth$"Std. Error"[1] + MaleYouth$"Std. Error"[4]), (MaleYouth$"Std. Error"[1]+MaleYouth$"Std. Error"[2] +MaleYouth$"Std. Error"[3] +MaleYouth$"Std. Error"[4]))  

MaleYouth_diff <- c(MaleYouth$Estimate[4], (MaleYouth$Estimate[2]+MaleYouth$Estimate[4]))
MaleYouth_diff_ci_low <-c(MaleYouth$"2.5 %"[4], (MaleYouth$"2.5 %"[2]+MaleYouth$"2.5 %"[4]))
MaleYouth_diff_ci_high <-c(MaleYouth$"97.5 %"[4], (MaleYouth$"97.5 %"[2]+MaleYouth$"97.5 %"[4]))
MaleYouth_diff_pvalue <-c(MaleYouth$"Pr(>|t|)"[4], (MaleYouth$"Pr(>|t|)"[2]+MaleYouth$"Pr(>|t|)"[4]))

#Note for the difference-in-difference, there is only one value--but...
#...to make dataset, just repeat the value for control and intervention. 
MaleYouth_diffdiff <- c(MaleYouth$Estimate[2], MaleYouth$Estimate[2])
MaleYouth_diffdiff_ci_low <- c(MaleYouth$"2.5 %"[2], MaleYouth$"2.5 %"[2])
MaleYouth_diffdiff_ci_high <- c(MaleYouth$"97.5 %"[2], MaleYouth$"97.5 %"[2])
MaleYouth_diffdiff_pvalue <- c(MaleYouth$"Pr(>|t|)"[2], MaleYouth$"Pr(>|t|)"[2])

#Now, merge into one dataframe
itt_MaleYouth_results <- data.frame(MaleYouth_group, MaleYouth_outcome, MaleYouth_base_est, MaleYouth_base_ci_low, MaleYouth_base_ci_high, MaleYouth_base_se,
                                    MaleYouth_study_est, MaleYouth_study_ci_low, MaleYouth_study_ci_high, MaleYouth_study_se,
                                    MaleYouth_diff, MaleYouth_diff_ci_low, MaleYouth_diff_ci_high, MaleYouth_diff_pvalue,
                                    MaleYouth_diffdiff, MaleYouth_diffdiff_ci_low,MaleYouth_diffdiff_ci_high, MaleYouth_diffdiff_pvalue)

View(itt_MaleYouth_results) 

#####################################################################################
#1.4: Write final/formatted results to CSVs
write.csv(itt_Youth_results, "itt_Youth_results.csv")
write.csv(itt_Male_results, "itt_Male_results.csv")
write.csv(itt_MaleYouth_results, "itt_MaleYouth_results.csv")

#################################################################################
##****************************************************************************##
#INTERIM STEP - PREPARE AS TREATED ANALYSIS DATASETS
#################################################################################
did_age_at <- did_age

#1: Drop 'exclude' facilities
did_age_at <- subset(did_age_at, Int_Category!="Exclude")
#table(did_age_at$Int_Category) #View(did_age_at)

#2: Recreate INT, DID variables 
  #INT: 1 = high or low int group, 0 = control group
  #TIME: 1 = study period, 0 = control period
  #DID: TIME*INT 

did_age_at$INT <- ifelse(did_age_at$Int_Category !="Control", 1, 0)
did_age_at$TIME <- ifelse(did_age_at$timeperiod =="study", 1, 0)
did_age_at$DID <- did_age_at$TIME * did_age_at$INT

  #View(did_age_at)

#3: Subset data (high/control, low/control)
did_age_at_high <- subset(did_age_at, Int_Category !="Low")
did_age_at_low <- subset(did_age_at, Int_Category !="High")
#View(did_age_at_high) #View(did_age_at_low)

####################################################################################
####################################################################################

##*PART TWO: Run As Treated Analysis: High vs Control*#####################################################

#****************************************************************************************#
#Step 1:  Run analysis, using dataset: did_age_at_high
#Outcome variables of interest:   
#1: ratio_adol_youth_all
#2: ratio_male
#3: ratio_youngmale

#Run models (DID analysis)
DID_Mod_adol_youth <- lm(ratio_adol_youth_all ~ TIME + INT + DID, data=did_age_at_high)  
summary(DID_Mod_adol_youth)
confint(DID_Mod_adol_youth)

DID_Mod_male <- lm(ratio_male ~ TIME + INT + DID, data=did_age_at_high)  
summary(DID_Mod_male)
confint(DID_Mod_male)

DID_Mod_youngmale <- lm(ratio_youngmale ~ TIME + INT + DID, data=did_age_at_high)  
summary(DID_Mod_youngmale)
confint(DID_Mod_youngmale)

############################################################
#Step 2: Save results so we can create table, export to Excel

DID_Mod_adol_youth_sum <- summary(DID_Mod_adol_youth)
Youth_1 <- as.data.frame(DID_Mod_adol_youth_sum$coefficients)
Youth_2 <- as.data.frame(confint(DID_Mod_adol_youth))
Youth <- merge(Youth_1,Youth_2,by=0)
#View(Youth)
write.csv(Youth, "Did_youth_raw_AT_high.csv")

DID_Mod_male_sum <- summary(DID_Mod_male)
Male_1 <- as.data.frame(DID_Mod_male_sum$coefficients)
Male_2 <- as.data.frame(confint(DID_Mod_male))
Male <- merge(Male_1,Male_2,by=0)
#View(Male)
write.csv(Male, "Did_male_raw_AT_high.csv")

DID_Mod_youngmale_sum <- summary(DID_Mod_youngmale)
MaleYouth_1 <- as.data.frame(DID_Mod_youngmale_sum$coefficients) 
MaleYouth_2 <- as.data.frame(confint(DID_Mod_youngmale))
MaleYouth <- merge(MaleYouth_1,MaleYouth_2,by=0)
#View(MaleYouth)
write.csv(MaleYouth, "Did_maleyouth_raw_AT_high.csv")

#Step 3: Compile/merge results for format for table

#1: 'Youth' *******************************************************************************
youth_group <- c("Control", "Intervention")
youth_outcome <- c("1-youth", "1-youth")

youth_base_est <- c(Youth$Estimate[1], (Youth$Estimate[1]+Youth$Estimate[3]))  
#youth_base_est : It works
youth_base_ci_low <-c(Youth$"2.5 %"[1], (Youth$"2.5 %"[1]+Youth$"2.5 %"[3]))
youth_base_ci_high <-c(Youth$"97.5 %"[1], (Youth$"97.5 %"[1]+Youth$"97.5 %"[3]))
youth_base_se <-c(Youth$"Std. Error"[1], (Youth$"Std. Error"[1]+Youth$"Std. Error"[3]))

youth_study_est <- c((Youth$Estimate[1] + Youth$Estimate[4]), (Youth$Estimate[1]+Youth$Estimate[2] +Youth$Estimate[3] +Youth$Estimate[4]))  
#youth_study_est : It works
youth_study_ci_low <-c((Youth$"2.5 %"[1] + Youth$"2.5 %"[4]), (Youth$"2.5 %"[1]+Youth$"2.5 %"[2] +Youth$"2.5 %"[3] +Youth$"2.5 %"[4]))  
youth_study_ci_high <-c((Youth$"97.5 %"[1] + Youth$"97.5 %"[4]), (Youth$"97.5 %"[1]+Youth$"97.5 %"[2] +Youth$"97.5 %"[3] +Youth$"97.5 %"[4]))  
youth_study_se <-c((Youth$"Std. Error"[1] + Youth$"Std. Error"[4]), (Youth$"Std. Error"[1]+Youth$"Std. Error"[2] +Youth$"Std. Error"[3] +Youth$"Std. Error"[4]))  

youth_diff <- c(Youth$Estimate[4], (Youth$Estimate[2]+Youth$Estimate[4]))
youth_diff_ci_low <-c(Youth$"2.5 %"[4], (Youth$"2.5 %"[2]+Youth$"2.5 %"[4]))
youth_diff_ci_high <-c(Youth$"97.5 %"[4], (Youth$"97.5 %"[2]+Youth$"97.5 %"[4]))
youth_diff_pvalue <-c(Youth$"Pr(>|t|)"[4], (Youth$"Pr(>|t|)"[2]+Youth$"Pr(>|t|)"[4]))

#Note for the difference-in-difference, there is only one value--but...
#...to make dataset, just repeat the value for control and intervention. 
youth_diffdiff <- c(Youth$Estimate[2], Youth$Estimate[2])
youth_diffdiff_ci_low <- c(Youth$"2.5 %"[2], Youth$"2.5 %"[2])
youth_diffdiff_ci_high <- c(Youth$"97.5 %"[2], Youth$"97.5 %"[2])
youth_diffdiff_pvalue <- c(Youth$"Pr(>|t|)"[2], Youth$"Pr(>|t|)"[2])

#Now, merge into one dataframe

athigh_Youth_results <- data.frame(youth_group, youth_outcome, youth_base_est, youth_base_ci_low, youth_base_ci_high, youth_base_se,
                                   youth_study_est, youth_study_ci_low, youth_study_ci_high, youth_study_se,
                                   youth_diff, youth_diff_ci_low, youth_diff_ci_high, youth_diff_pvalue,
                                   youth_diffdiff, youth_diffdiff_ci_low,youth_diffdiff_ci_high, youth_diffdiff_pvalue)

View(athigh_Youth_results) 

#2: Male ******************************************************************************
Male_group <- c("Control", "Intervention")
Male_outcome <- c("1-Male", "1-Male")

Male_base_est <- c(Male$Estimate[1], (Male$Estimate[1]+Male$Estimate[3]))  
#Male_base_est : It works
Male_base_ci_low <-c(Male$"2.5 %"[1], (Male$"2.5 %"[1]+Male$"2.5 %"[3]))
Male_base_ci_high <-c(Male$"97.5 %"[1], (Male$"97.5 %"[1]+Male$"97.5 %"[3]))
Male_base_se <-c(Male$"Std. Error"[1], (Male$"Std. Error"[1]+Male$"Std. Error"[3]))

Male_study_est <- c((Male$Estimate[1] + Male$Estimate[4]), (Male$Estimate[1]+Male$Estimate[2] +Male$Estimate[3] +Male$Estimate[4]))  
#Male_study_est : It works
Male_study_ci_low <-c((Male$"2.5 %"[1] + Male$"2.5 %"[4]), (Male$"2.5 %"[1]+Male$"2.5 %"[2] +Male$"2.5 %"[3] +Male$"2.5 %"[4]))  
Male_study_ci_high <-c((Male$"97.5 %"[1] + Male$"97.5 %"[4]), (Male$"97.5 %"[1]+Male$"97.5 %"[2] +Male$"97.5 %"[3] +Male$"97.5 %"[4]))  
Male_study_se <-c((Male$"Std. Error"[1] + Male$"Std. Error"[4]), (Male$"Std. Error"[1]+Male$"Std. Error"[2] +Male$"Std. Error"[3] +Male$"Std. Error"[4]))  

Male_diff <- c(Male$Estimate[4], (Male$Estimate[2]+Male$Estimate[4]))
Male_diff_ci_low <-c(Male$"2.5 %"[4], (Male$"2.5 %"[2]+Male$"2.5 %"[4]))
Male_diff_ci_high <-c(Male$"97.5 %"[4], (Male$"97.5 %"[2]+Male$"97.5 %"[4]))
Male_diff_pvalue <-c(Male$"Pr(>|t|)"[4], (Male$"Pr(>|t|)"[2]+Male$"Pr(>|t|)"[4]))

#Note for the difference-in-difference, there is only one value--but...
#...to make dataset, just repeat the value for control and intervention. 
Male_diffdiff <- c(Male$Estimate[2], Male$Estimate[2])
Male_diffdiff_ci_low <- c(Male$"2.5 %"[2], Male$"2.5 %"[2])
Male_diffdiff_ci_high <- c(Male$"97.5 %"[2], Male$"97.5 %"[2])
Male_diffdiff_pvalue <- c(Male$"Pr(>|t|)"[2], Male$"Pr(>|t|)"[2])

#Now, merge into one dataframe

athigh_Male_results <- data.frame(Male_group, Male_outcome, Male_base_est, Male_base_ci_low, Male_base_ci_high, Male_base_se,
                                  Male_study_est, Male_study_ci_low, Male_study_ci_high, Male_study_se,
                                  Male_diff, Male_diff_ci_low, Male_diff_ci_high, Male_diff_pvalue,
                                  Male_diffdiff, Male_diffdiff_ci_low,Male_diffdiff_ci_high, Male_diffdiff_pvalue)

View(athigh_Male_results) 

#3: MaleYouth **********************************************************************************
MaleYouth_group <- c("Control", "Intervention")
MaleYouth_outcome <- c("1-MaleYouth", "1-MaleYouth")

MaleYouth_base_est <- c(MaleYouth$Estimate[1], (MaleYouth$Estimate[1]+MaleYouth$Estimate[3]))  
#MaleYouth_base_est : It works
MaleYouth_base_ci_low <-c(MaleYouth$"2.5 %"[1], (MaleYouth$"2.5 %"[1]+MaleYouth$"2.5 %"[3]))
MaleYouth_base_ci_high <-c(MaleYouth$"97.5 %"[1], (MaleYouth$"97.5 %"[1]+MaleYouth$"97.5 %"[3]))
MaleYouth_base_se <-c(MaleYouth$"Std. Error"[1], (MaleYouth$"Std. Error"[1]+MaleYouth$"Std. Error"[3]))

MaleYouth_study_est <- c((MaleYouth$Estimate[1] + MaleYouth$Estimate[4]), (MaleYouth$Estimate[1]+MaleYouth$Estimate[2] +MaleYouth$Estimate[3] +MaleYouth$Estimate[4]))  
#MaleYouth_study_est : It works
MaleYouth_study_ci_low <-c((MaleYouth$"2.5 %"[1] + MaleYouth$"2.5 %"[4]), (MaleYouth$"2.5 %"[1]+MaleYouth$"2.5 %"[2] +MaleYouth$"2.5 %"[3] +MaleYouth$"2.5 %"[4]))  
MaleYouth_study_ci_high <-c((MaleYouth$"97.5 %"[1] + MaleYouth$"97.5 %"[4]), (MaleYouth$"97.5 %"[1]+MaleYouth$"97.5 %"[2] +MaleYouth$"97.5 %"[3] +MaleYouth$"97.5 %"[4]))  
MaleYouth_study_se <-c((MaleYouth$"Std. Error"[1] + MaleYouth$"Std. Error"[4]), (MaleYouth$"Std. Error"[1]+MaleYouth$"Std. Error"[2] +MaleYouth$"Std. Error"[3] +MaleYouth$"Std. Error"[4]))  

MaleYouth_diff <- c(MaleYouth$Estimate[4], (MaleYouth$Estimate[2]+MaleYouth$Estimate[4]))
MaleYouth_diff_ci_low <-c(MaleYouth$"2.5 %"[4], (MaleYouth$"2.5 %"[2]+MaleYouth$"2.5 %"[4]))
MaleYouth_diff_ci_high <-c(MaleYouth$"97.5 %"[4], (MaleYouth$"97.5 %"[2]+MaleYouth$"97.5 %"[4]))
MaleYouth_diff_pvalue <-c(MaleYouth$"Pr(>|t|)"[4], (MaleYouth$"Pr(>|t|)"[2]+MaleYouth$"Pr(>|t|)"[4]))

#Note for the difference-in-difference, there is only one value--but...
#...to make dataset, just repeat the value for control and intervention. 
MaleYouth_diffdiff <- c(MaleYouth$Estimate[2], MaleYouth$Estimate[2])
MaleYouth_diffdiff_ci_low <- c(MaleYouth$"2.5 %"[2], MaleYouth$"2.5 %"[2])
MaleYouth_diffdiff_ci_high <- c(MaleYouth$"97.5 %"[2], MaleYouth$"97.5 %"[2])
MaleYouth_diffdiff_pvalue <- c(MaleYouth$"Pr(>|t|)"[2], MaleYouth$"Pr(>|t|)"[2])

#Now, merge into one dataframe

athigh_MaleYouth_results <- data.frame(MaleYouth_group, MaleYouth_outcome, MaleYouth_base_est, MaleYouth_base_ci_low, MaleYouth_base_ci_high, MaleYouth_base_se,
                                       MaleYouth_study_est, MaleYouth_study_ci_low, MaleYouth_study_ci_high, MaleYouth_study_se,
                                       MaleYouth_diff, MaleYouth_diff_ci_low, MaleYouth_diff_ci_high, MaleYouth_diff_pvalue,
                                       MaleYouth_diffdiff, MaleYouth_diffdiff_ci_low,MaleYouth_diffdiff_ci_high, MaleYouth_diffdiff_pvalue)

View(athigh_MaleYouth_results) 

#Step 4: Write to CSVs
write.csv(athigh_Youth_results, "athigh_Youth_results.csv")
write.csv(athigh_Male_results, "athigh_Male_results.csv")
write.csv(athigh_MaleYouth_results, "athigh_MaleYouth_results.csv")

###############################################################################################
##*PART THREE: Run As Treated Analysis: Low vs Control*
##*#####################################################
#****************************************************************************************#
#Step 1:  Run analysis using did_age_at_low
#Outcome variables of interest:   
#ratio_adol_youth_all
#ratio_youngmale
#ratio_male

#Run models (DID analysis)
DID_Mod_adol_youth <- lm(ratio_adol_youth_all ~ TIME + INT + DID, data=did_age_at_low)  
summary(DID_Mod_adol_youth)
confint(DID_Mod_adol_youth)

DID_Mod_male <- lm(ratio_male ~ TIME + INT + DID, data=did_age_at_low)  
summary(DID_Mod_male)
confint(DID_Mod_male)

DID_Mod_youngmale <- lm(ratio_youngmale ~ TIME + INT + DID, data=did_age_at_low)  
summary(DID_Mod_youngmale)
confint(DID_Mod_youngmale)

############################################################
#Step 2: Save results so we can create table, export to Excel

DID_Mod_adol_youth_sum <- summary(DID_Mod_adol_youth)
Youth_1 <- as.data.frame(DID_Mod_adol_youth_sum$coefficients)
Youth_2 <- as.data.frame(confint(DID_Mod_adol_youth))
Youth <- merge(Youth_1,Youth_2,by=0)
#View(Youth)
write.csv(Youth, "Did_youth_raw_AT_low.csv")

DID_Mod_male_sum <- summary(DID_Mod_male)
Male_1 <- as.data.frame(DID_Mod_male_sum$coefficients)
Male_2 <- as.data.frame(confint(DID_Mod_male))
Male <- merge(Male_1,Male_2,by=0)
#View(Male)
write.csv(Male, "Did_male_raw_AT_low.csv")

DID_Mod_youngmale_sum <- summary(DID_Mod_youngmale)
MaleYouth_1 <- as.data.frame(DID_Mod_youngmale_sum$coefficients) 
MaleYouth_2 <- as.data.frame(confint(DID_Mod_youngmale))
MaleYouth <- merge(MaleYouth_1,MaleYouth_2,by=0)
#View(MaleYouth)
write.csv(MaleYouth, "Did_maleyouth_raw_AT_low.csv")

#Step 3: Compile/merge results for format for table

#1: 'Youth' *******************************************************************************
youth_group <- c("Control", "Intervention")
youth_outcome <- c("1-youth", "1-youth")

youth_base_est <- c(Youth$Estimate[1], (Youth$Estimate[1]+Youth$Estimate[3]))  
#youth_base_est : It works
youth_base_ci_low <-c(Youth$"2.5 %"[1], (Youth$"2.5 %"[1]+Youth$"2.5 %"[3]))
youth_base_ci_high <-c(Youth$"97.5 %"[1], (Youth$"97.5 %"[1]+Youth$"97.5 %"[3]))
youth_base_se <-c(Youth$"Std. Error"[1], (Youth$"Std. Error"[1]+Youth$"Std. Error"[3]))

youth_study_est <- c((Youth$Estimate[1] + Youth$Estimate[4]), (Youth$Estimate[1]+Youth$Estimate[2] +Youth$Estimate[3] +Youth$Estimate[4]))  
#youth_study_est : It works
youth_study_ci_low <-c((Youth$"2.5 %"[1] + Youth$"2.5 %"[4]), (Youth$"2.5 %"[1]+Youth$"2.5 %"[2] +Youth$"2.5 %"[3] +Youth$"2.5 %"[4]))  
youth_study_ci_high <-c((Youth$"97.5 %"[1] + Youth$"97.5 %"[4]), (Youth$"97.5 %"[1]+Youth$"97.5 %"[2] +Youth$"97.5 %"[3] +Youth$"97.5 %"[4]))  
youth_study_se <-c((Youth$"Std. Error"[1] + Youth$"Std. Error"[4]), (Youth$"Std. Error"[1]+Youth$"Std. Error"[2] +Youth$"Std. Error"[3] +Youth$"Std. Error"[4]))  

youth_diff <- c(Youth$Estimate[4], (Youth$Estimate[2]+Youth$Estimate[4]))
youth_diff_ci_low <-c(Youth$"2.5 %"[4], (Youth$"2.5 %"[2]+Youth$"2.5 %"[4]))
youth_diff_ci_high <-c(Youth$"97.5 %"[4], (Youth$"97.5 %"[2]+Youth$"97.5 %"[4]))
youth_diff_pvalue <-c(Youth$"Pr(>|t|)"[4], (Youth$"Pr(>|t|)"[2]+Youth$"Pr(>|t|)"[4]))

#Note for the difference-in-difference, there is only one value--but...
#...to make dataset, just repeat the value for control and intervention. 
youth_diffdiff <- c(Youth$Estimate[2], Youth$Estimate[2])
youth_diffdiff_ci_low <- c(Youth$"2.5 %"[2], Youth$"2.5 %"[2])
youth_diffdiff_ci_high <- c(Youth$"97.5 %"[2], Youth$"97.5 %"[2])
youth_diffdiff_pvalue <- c(Youth$"Pr(>|t|)"[2], Youth$"Pr(>|t|)"[2])

#Now, merge into one dataframe

atlow_Youth_results <- data.frame(youth_group, youth_outcome, youth_base_est, youth_base_ci_low, youth_base_ci_high, youth_base_se,
                                  youth_study_est, youth_study_ci_low, youth_study_ci_high, youth_study_se,
                                  youth_diff, youth_diff_ci_low, youth_diff_ci_high, youth_diff_pvalue,
                                  youth_diffdiff, youth_diffdiff_ci_low,youth_diffdiff_ci_high, youth_diffdiff_pvalue)

View(atlow_Youth_results) 

#2: Male ******************************************************************************
Male_group <- c("Control", "Intervention")
Male_outcome <- c("1-Male", "1-Male")

Male_base_est <- c(Male$Estimate[1], (Male$Estimate[1]+Male$Estimate[3]))  
#Male_base_est : It works
Male_base_ci_low <-c(Male$"2.5 %"[1], (Male$"2.5 %"[1]+Male$"2.5 %"[3]))
Male_base_ci_high <-c(Male$"97.5 %"[1], (Male$"97.5 %"[1]+Male$"97.5 %"[3]))
Male_base_se <-c(Male$"Std. Error"[1], (Male$"Std. Error"[1]+Male$"Std. Error"[3]))

Male_study_est <- c((Male$Estimate[1] + Male$Estimate[4]), (Male$Estimate[1]+Male$Estimate[2] +Male$Estimate[3] +Male$Estimate[4]))  
#Male_study_est : It works
Male_study_ci_low <-c((Male$"2.5 %"[1] + Male$"2.5 %"[4]), (Male$"2.5 %"[1]+Male$"2.5 %"[2] +Male$"2.5 %"[3] +Male$"2.5 %"[4]))  
Male_study_ci_high <-c((Male$"97.5 %"[1] + Male$"97.5 %"[4]), (Male$"97.5 %"[1]+Male$"97.5 %"[2] +Male$"97.5 %"[3] +Male$"97.5 %"[4]))  
Male_study_se <-c((Male$"Std. Error"[1] + Male$"Std. Error"[4]), (Male$"Std. Error"[1]+Male$"Std. Error"[2] +Male$"Std. Error"[3] +Male$"Std. Error"[4]))  

Male_diff <- c(Male$Estimate[4], (Male$Estimate[2]+Male$Estimate[4]))
Male_diff_ci_low <-c(Male$"2.5 %"[4], (Male$"2.5 %"[2]+Male$"2.5 %"[4]))
Male_diff_ci_high <-c(Male$"97.5 %"[4], (Male$"97.5 %"[2]+Male$"97.5 %"[4]))
Male_diff_pvalue <-c(Male$"Pr(>|t|)"[4], (Male$"Pr(>|t|)"[2]+Male$"Pr(>|t|)"[4]))

#Note for the difference-in-difference, there is only one value--but...
#...to make dataset, just repeat the value for control and intervention. 
Male_diffdiff <- c(Male$Estimate[2], Male$Estimate[2])
Male_diffdiff_ci_low <- c(Male$"2.5 %"[2], Male$"2.5 %"[2])
Male_diffdiff_ci_high <- c(Male$"97.5 %"[2], Male$"97.5 %"[2])
Male_diffdiff_pvalue <- c(Male$"Pr(>|t|)"[2], Male$"Pr(>|t|)"[2])

#Now, merge into one dataframe

atlow_Male_results <- data.frame(Male_group, Male_outcome, Male_base_est, Male_base_ci_low, Male_base_ci_high, Male_base_se,
                                 Male_study_est, Male_study_ci_low, Male_study_ci_high, Male_study_se,
                                 Male_diff, Male_diff_ci_low, Male_diff_ci_high, Male_diff_pvalue,
                                 Male_diffdiff, Male_diffdiff_ci_low,Male_diffdiff_ci_high, Male_diffdiff_pvalue)

View(atlow_Male_results) 

#3: MaleYouth **********************************************************************************
MaleYouth_group <- c("Control", "Intervention")
MaleYouth_outcome <- c("1-MaleYouth", "1-MaleYouth")

MaleYouth_base_est <- c(MaleYouth$Estimate[1], (MaleYouth$Estimate[1]+MaleYouth$Estimate[3]))  
#MaleYouth_base_est : It works
MaleYouth_base_ci_low <-c(MaleYouth$"2.5 %"[1], (MaleYouth$"2.5 %"[1]+MaleYouth$"2.5 %"[3]))
MaleYouth_base_ci_high <-c(MaleYouth$"97.5 %"[1], (MaleYouth$"97.5 %"[1]+MaleYouth$"97.5 %"[3]))
MaleYouth_base_se <-c(MaleYouth$"Std. Error"[1], (MaleYouth$"Std. Error"[1]+MaleYouth$"Std. Error"[3]))

MaleYouth_study_est <- c((MaleYouth$Estimate[1] + MaleYouth$Estimate[4]), (MaleYouth$Estimate[1]+MaleYouth$Estimate[2] +MaleYouth$Estimate[3] +MaleYouth$Estimate[4]))  
#MaleYouth_study_est : It works
MaleYouth_study_ci_low <-c((MaleYouth$"2.5 %"[1] + MaleYouth$"2.5 %"[4]), (MaleYouth$"2.5 %"[1]+MaleYouth$"2.5 %"[2] +MaleYouth$"2.5 %"[3] +MaleYouth$"2.5 %"[4]))  
MaleYouth_study_ci_high <-c((MaleYouth$"97.5 %"[1] + MaleYouth$"97.5 %"[4]), (MaleYouth$"97.5 %"[1]+MaleYouth$"97.5 %"[2] +MaleYouth$"97.5 %"[3] +MaleYouth$"97.5 %"[4]))  
MaleYouth_study_se <-c((MaleYouth$"Std. Error"[1] + MaleYouth$"Std. Error"[4]), (MaleYouth$"Std. Error"[1]+MaleYouth$"Std. Error"[2] +MaleYouth$"Std. Error"[3] +MaleYouth$"Std. Error"[4]))  

MaleYouth_diff <- c(MaleYouth$Estimate[4], (MaleYouth$Estimate[2]+MaleYouth$Estimate[4]))
MaleYouth_diff_ci_low <-c(MaleYouth$"2.5 %"[4], (MaleYouth$"2.5 %"[2]+MaleYouth$"2.5 %"[4]))
MaleYouth_diff_ci_high <-c(MaleYouth$"97.5 %"[4], (MaleYouth$"97.5 %"[2]+MaleYouth$"97.5 %"[4]))
MaleYouth_diff_pvalue <-c(MaleYouth$"Pr(>|t|)"[4], (MaleYouth$"Pr(>|t|)"[2]+MaleYouth$"Pr(>|t|)"[4]))

#Note for the difference-in-difference, there is only one value--but...
#...to make dataset, just repeat the value for control and intervention. 
MaleYouth_diffdiff <- c(MaleYouth$Estimate[2], MaleYouth$Estimate[2])
MaleYouth_diffdiff_ci_low <- c(MaleYouth$"2.5 %"[2], MaleYouth$"2.5 %"[2])
MaleYouth_diffdiff_ci_high <- c(MaleYouth$"97.5 %"[2], MaleYouth$"97.5 %"[2])
MaleYouth_diffdiff_pvalue <- c(MaleYouth$"Pr(>|t|)"[2], MaleYouth$"Pr(>|t|)"[2])

#Now, merge into one dataframe

atlow_MaleYouth_results <- data.frame(MaleYouth_group, MaleYouth_outcome, MaleYouth_base_est, MaleYouth_base_ci_low, MaleYouth_base_ci_high, MaleYouth_base_se,
                                      MaleYouth_study_est, MaleYouth_study_ci_low, MaleYouth_study_ci_high, MaleYouth_study_se,
                                      MaleYouth_diff, MaleYouth_diff_ci_low, MaleYouth_diff_ci_high, MaleYouth_diff_pvalue,
                                      MaleYouth_diffdiff, MaleYouth_diffdiff_ci_low,MaleYouth_diffdiff_ci_high, MaleYouth_diffdiff_pvalue)

View(atlow_MaleYouth_results) 

#Step 4: Write to CSVs
write.csv(atlow_Youth_results, "atlow_Youth_results.csv")
write.csv(atlow_Male_results, "atlow_Male_results.csv")
write.csv(atlow_MaleYouth_results, "atlow_MaleYouth_results.csv")
