# Supplementary material for: Impact of youth lay health workers on HIV service delivery in South Africa: A pragmatic cluster randomized trial of the Youth Health Africa program
Source: PLoS One. 2023 Nov 30;18(11):e0294719. doi: 10.1371/journal.pone.0294719 (PMC10688901; doi:10.1371/journal.pone.0294719)
Supplement: S1 File — (ZIP) [file pone.0294719.s008.zip › cRCT_YHA_Data_Share_Sept18_2023/Final_Code/cRCT_finaldataprep_Sept18_2023_final.R]

#Create datasets for analysis: YHA cRCT study 
#Checked/Re-ran: SEPT 18, 2023

#Libraries to run
library(dplyr)

#Base dataset to call in: cRCT_final_nofacilitynames

#For Step 1, start off with following dataset: cRCT_base_Sept18_2023.csv
#Step 1: Impute the few data points that were missing
  #This creates full month/facility-level dataset used for base of all analyis
  #Dataset called 'cRCT_final' in R, saved as: cRCT_base_Sept18_2023.csv

#Step 2: Create the DID dataset - Intention to Treat
  #Step 2A: Prep correct time periods
  #Step 2B: Ratio_Tested, Ratio_Positive, Ratio_14days  (aggregate based on SUMS over respective period)
  #Step 2C: Ratio_earlymissed, Ratio_latemissed, Ratio_ULTF (aggregate based on MONTHLY AVERAGES over respective periods)
  #Step 2D: Merge datasets together
  #Step 2E: Add remaining DID variables for model

#Step 3: Create DID dataset- As Treated 
  #Step 3A: Prep correct facilities (High, Low, Control)
  #Step 3B: Ratio_Tested, Ratio_Positive, Ratio_14days  (aggregate based on SUMS over respective period)
  #Step 3C: Ratio_earlymissed, Ratio_latemissed, Ratio_ULTF (aggregate based on MONTHLY AVERAGES over respective periods)
  #Step 3D: Merge datasets together
  #Step 3E: Add remaining DID variables for model 

#Final DID datasets for analysis:
  #ITT analysis: ITT_all, "ITT_all_Sept18.csv"
  #AT analysis: AT_all, "AT_all_Sept18.csv"

#Final dataset for time series analysis: 'cRCT_final' in R, saved as: cRCT_base_Sept18_2023.csv
  #Note: This will be expanded upon in the cRCT_cITS_Sept18_2023_final.R file

#########################################################################################
#########********################**********###############*********###############
######STEP 1#######################################################################
#START OF CODE TO SHARE HERE*****************************************************************

#Import cRCT_base_Sept18_2023.csv, call dataframe 'cRCT_use_noname'

#Impute missing data

#Step 1A:  Impute headcount data for Facility 12 
  #Missing data for: March 2021, onwards
  #Average of 6 months previous (Sept 2020-Feb 2021): 6 month average: 547.5, round up to 548)
  #note: we used 6 months of data because headcount for this facility was extremely variable and seemed to be decreasing over time (e.g., using more data would yeild less accurate results)
  #Missing data for this facility are in column 3, rows 64, 65, 68, 6, 70, 71, 72

str(cRCT_use_noname)
View(cRCT_use_noname)
cRCT_use2 <- cRCT_use_noname
cRCT_use2[64, 3]<- 548
  cRCT_use2[65, 3]<- 548
  cRCT_use2[68, 3]<- 548
  cRCT_use2[69, 3]<- 548
  cRCT_use2[70, 3]<- 548
  cRCT_use2[71, 3]<- 548
  cRCT_use2[72, 3]<- 548

#View(cRCT_use2)  #check; it is correct
  
#Step 1B:  Impute headcount data for Facility 6, 9, and 14. 
  #Each are missing two data points: November and December 2019 
  #Impute these for baseline measures, using pre-COVID measurements 
    #Facility 14: #Mean: 2657   -- Location in dataset of missing values: row 169, 170
    #Facility 6: #Mean: 1599 -- Location in dataset of missing values: 313, 314
    #Facility 9: #Mean: 1805 -- Location in dataset of missing values:  409, 410

  cRCT_use2[169, 3]<- 2657
  cRCT_use2[170, 3]<- 2657
  cRCT_use2[313, 3]<- 1599
  cRCT_use2[314, 3]<- 1599
  cRCT_use2[409, 3]<- 1805
  cRCT_use2[410, 3]<- 1805

  #View(cRCT_use2)
  
cRCT_final <- cRCT_use2
View(cRCT_final)
#EXPORT final month-based data frame:  
write.csv(cRCT_final, "cRCT_final_Sept18_2023.csv") ############################################

##################***************###################********************################****####
#STEP TWO ######################################################################################

#Prepare for DID analysis: Intetion to Treat

#######################################################################################
#2A: Reduce dataset to only the periods of interest for the DID analysis
  #Intervention period: Jan 2021 - Aug 2021, which is month_count=16 to 23. 
  #Pre-intervention: Jan 2020 - Aug 2020, which is month_count 4 to 11

cRCT_final_did <- cRCT_final
cRCT_final_did$timeperiod <- ifelse(cRCT_final$month_count >=4 & cRCT_final$month_count<=11, "baseline",
                                ifelse(cRCT_final$month_count >=16 & cRCT_final$month_count<=23, "study", "exclude"))

#View(cRCT_final_did)

#Drop time periods that we are not using
cRCT_final_use1 <- subset(cRCT_final_did, timeperiod!="exclude")

#View(cRCT_final_use1)
#str(cRCT_final_use1)

###################################################################################################
###################################################################################################
#2B: Aggregate datasets -- Create Ratio_Tested, Ratio_Positive, Ratio_14days 

#Only keep columns of interest: 
#Facility_Number - Column 2
#HEADCOUNT - Column 3
#HTS_TST - Column 4
  #HTS_TST_POS - Column 5
  #INITIATED_14DAYS - Column 7
  #ITT_Group - Column 16
  #timeperiod - Column 21
#Drop remainder variables for this aggregation

cRCT_did_agg1_itt <- cRCT_final_use1[c(2:5, 7, 16, 21)]
View(cRCT_did_agg1_itt)

#Aggregate
ITT_agg1 <- as.data.frame(cRCT_did_agg1_itt %>%
                               group_by(Facility_Number, ITT_Group, timeperiod) %>%
                               summarise_each(funs(sum)))
View(ITT_agg1)

#Create ratios
ITT_agg1$Ratio_Tested <- ITT_agg1$HTS_TST / ITT_agg1$HEADCOUNT 
ITT_agg1$Ratio_Positive <- ITT_agg1$HTS_TST_POS / ITT_agg1$HTS_TST
ITT_agg1$Ratio_14days <- ITT_agg1$INITIATED_14DAYS / ITT_agg1$HTS_TST_POS

#Final dataset: ITT_agg1
#View(ITT_agg1)

######################################################################################
#2C: Aggregate based on averages --Ratio_earlymissed, Ratio_latemissed, Ratio_ULTF
#Start with: cRCT_final_use1
View(cRCT_final_use1)
#Only keep columns of interest: 
  #Facility_Number - Column 2
  #"TX_CURR..28." - Column 8
  #ART_DEFAULT_EARLY - Column 10
  #ART_DEFAULT_LATE - Column 11
  #ART_DEFAULT_ULTF - Column 19
  #ITT_Group - Column 16
  #timeperiod - Column 21

#Drop remainder variables for this aggregation
cRCT_did_agg2_itt <- cRCT_final_use1[c(2, 8, 10, 11, 16, 19, 21)]
#View(cRCT_did_agg2_itt)

#Create new variables (ratios)
cRCT_did_agg2_itt$Ratio_earlymissed <- cRCT_did_agg2_itt$ART_DEFAULT_EARLY / cRCT_did_agg2_itt$"TX_CURR..28."
cRCT_did_agg2_itt$Ratio_latemissed <- cRCT_did_agg2_itt$ART_DEFAULT_LATE / cRCT_did_agg2_itt$"TX_CURR..28."
cRCT_did_agg2_itt$Ratio_ULTF <- cRCT_did_agg2_itt$ART_DEFAULT_ULTF / cRCT_did_agg2_itt$"TX_CURR..28."

#Drop the count variables
#View(cRCT_did_agg2_itt)  #Drop: Columns 2, 3, 4, 6
cRCT_did_agg3_itt <- cRCT_did_agg2_itt[-c(2, 3, 4, 6)]
View(cRCT_did_agg3_itt)

ITT_agg2 <- as.data.frame(cRCT_did_agg3_itt %>%
                                    group_by(Facility_Number, ITT_Group, timeperiod) %>%
                                    summarise_all(funs(mean, sd)))

#View(ITT_agg2)

#Drop the 'sd' columns. Keep only columns 1-6
ITT_agg3 <- ITT_agg2[c(1:6)]
#View(ITT_agg3)

##########################################################################################
#2D: Merge the two dataframes together:  ITT_agg1, ITT_agg3
ITT_all <- merge(ITT_agg1, ITT_agg3, by=c("Facility_Number", "ITT_Group", "timeperiod"), sort=TRUE)
View(ITT_all)

#Double check merge by comparing ITT_all with the base files. It is correct
  #write.csv(ITT_agg3, "ITT_agg3.csv")
  #write.csv(ITT_agg1, "ITT_agg1.csv")
  #write.csv(ITT_all, "ITT_all.csv")


########################################################################
#2E: Create remaining DID variables for analysis
#INT: 1 = intervention group, 0 = control group
#TIME: 1 = study period, 0 = control period
#DID: TIME*INT  *Create this after all are in one dataset

ITT_all$INT <- ifelse(ITT_all$ITT_Group =="Intervention", 1, 0)
ITT_all$TIME <- ifelse(ITT_all$timeperiod =="study", 1, 0)
ITT_all$DID <- ITT_all$TIME * ITT_all$INT

#Final dataset: ITT_all -- Save as ITT_all_Sept18
#write.csv(ITT_all, "ITT_all_Sept18.csv") - This is final dataset for DID, intention to treat


########################################################################################
#######################################################################################
#######################################################################################
#STEP 3: As Treated Analysis#
#################################################################################
###################################################################################################
#Base dataset: cRCT_final_use1
View(cRCT_final_use1)

#Step 3A: Subset data to include only facilities eligible for analysis 
  #Int_Category: categories are high, low, control, exclude
#Create two datasets:  One with high and control (AT_high),  one with low and control (AT_low)

DID_AT_facilities <- subset(cRCT_final_use1, Int_Category=="High" | Int_Category=="Low" | Int_Category=="Control")

#table(DID_AT_facilities$Int_Category) - Correct

###################################################################################################
###################################################################################################
#Step 3B: Aggregate datasets by facility_number -- Create Ratio_Tested, Ratio_Positive, Ratio_14days 

#Only keep columns of interest: 
#Facility_Number - Column 2
#HEADCOUNT - Column 3
#HTS_TST - Column 4
#HTS_TST_POS - Column 5
#INITIATED_14DAYS - Column 7
#Int_Category - Column 17
#timeperiod - Column 21

#Drop remainder variables for this aggregation
cRCT_did_AT <- DID_AT_facilities[c(2:5, 7, 17, 21)]
View(cRCT_did_AT)

#Aggregate
AT_agg1 <- as.data.frame(cRCT_did_AT %>%
                            group_by(Facility_Number, Int_Category, timeperiod) %>%
                            summarise_each(funs(sum)))
View(AT_agg1)

#Create ratios
AT_agg1$Ratio_Tested <- AT_agg1$HTS_TST / AT_agg1$HEADCOUNT 
AT_agg1$Ratio_Positive <- AT_agg1$HTS_TST_POS / AT_agg1$HTS_TST
AT_agg1$Ratio_14days <- AT_agg1$INITIATED_14DAYS / AT_agg1$HTS_TST_POS

#Final dataset: AT_agg1
#View(AT_agg1)

######################################################################################
#Step 3C: Aggregate based on averages --Ratio_earlymissed, Ratio_latemissed, Ratio_ULTF
#Start with: DID_AT_facilities
View(DID_AT_facilities)
#Only keep columns of interest: 
#Facility_Number - Column 2
#"TX_CURR..28." - Column 8
#ART_DEFAULT_EARLY - Column 10
#ART_DEFAULT_LATE - Column 11
#ART_DEFAULT_ULTF - Column 19
#Int_Category - Column 17
#timeperiod - Column 21

#Drop remainder variables for this aggregation
cRCT_did_AT2 <- DID_AT_facilities[c(2, 8, 10, 11, 17, 19, 21)]
#View(cRCT_did_AT2)

#Create new variables (ratios)
cRCT_did_AT2$Ratio_earlymissed <- cRCT_did_AT2$ART_DEFAULT_EARLY / cRCT_did_AT2$"TX_CURR..28."
cRCT_did_AT2$Ratio_latemissed <- cRCT_did_AT2$ART_DEFAULT_LATE / cRCT_did_AT2$"TX_CURR..28."
cRCT_did_AT2$Ratio_ULTF <- cRCT_did_AT2$ART_DEFAULT_ULTF / cRCT_did_AT2$"TX_CURR..28."

#Drop the count variables
#View(cRCT_did_AT2)  #Drop: Columns 2, 3, 4, 6
cRCT_did_AT3 <- cRCT_did_AT2[-c(2, 3, 4, 6)]
View(cRCT_did_AT3)

AT_agg2 <- as.data.frame(cRCT_did_AT3 %>%
                            group_by(Facility_Number, Int_Category, timeperiod) %>%
                            summarise_all(funs(mean, sd)))

#View(AT_agg2)

#Drop the 'sd' columns. Keep only columns 1-6
AT_agg3 <- AT_agg2[c(1:6)]
#View(AT_agg3)

##########################################################################################
#3D: Merge the two dataframes together:  ITT_agg1, ITT_agg3
AT_all <- merge(AT_agg1, AT_agg3, by=c("Facility_Number", "Int_Category", "timeperiod"), sort=TRUE)
View(AT_all)

########################################################################
#3E: Create remaining DID variables for analysis
#INT: 1 = intervention group, 0 = control group
#TIME: 1 = study period, 0 = control period
#DID: TIME*INT  *Create this after all are in one dataset

table(AT_all$Int_Category)
table(AT_all$timeperiod)

AT_all$INT <- ifelse(AT_all$Int_Category !="Control", 1, 0)
AT_all$TIME <- ifelse(AT_all$timeperiod =="study", 1, 0)
AT_all$DID <- AT_all$TIME * AT_all$INT
View(AT_all)
#Final dataset: AT_all -- Save as AT_all_Sept18
#write.csv(AT_all, "AT_all_Sept18.csv") -- Final dataset!

###############################################################################
