# Supplementary material for: Impact of youth lay health workers on HIV service delivery in South Africa: A pragmatic cluster randomized trial of the Youth Health Africa program
Source: PLoS One. 2023 Nov 30;18(11):e0294719. doi: 10.1371/journal.pone.0294719 (PMC10688901; doi:10.1371/journal.pone.0294719)
Supplement: S1 File — (ZIP) [file pone.0294719.s008.zip › cRCT_YHA_Data_Share_Sept18_2023/Final_Code/DID_Analysis_Sept18_2023_final.R]

#YHA cRCT: Difference-in-difference (DID) analysis###################################################
#Re-ran/Checked: Sept 18, 2023

#Source data: 
  #Intention to Treat analysis: Call data set: ITT_all; source file: ITT_all_Sept18.csv
  #As Treated analysis:  AT_all; source file: AT_all_Sept18.csv

#Step 1: Run Intention to Treat analysis (Lines 20 - 455)
    #1A: Run analysis for the six variables of interest
    #1B: Collate and export results
    #1C: Sensitivity analysis for testing (exclude intervention facility #12)

#Step 2: Run As Treated analysis - High Intervention vs. Control (455 - 900)
    #Subset AT_all to include only 'high' and 'control' facilities
    #Otherwise, same substeps/code copied from Step 1

#Step 3: Run As Treated analysis - Low Intervention vs. Control (900-)
    #Subset AT_all to include only 'low' and 'control' facilities
    #No sensitivity analysis for testing (facility #12 is 'high' int facility)
    #Otherwise, same substeps/code copied from Step 1

#Find results at end of each main step (multiple CSV files)

###############################################################################

#STEP 1: Run analyses#########################################
#############################################################

#Variable 1: HIV Testing (Ratio_Tested)
ITT_mod_tst <- lm(Ratio_Tested ~ TIME + INT + DID, data=ITT_all)  
summary(ITT_mod_tst)
confint(ITT_mod_tst)

    #Save results so we can create table, export to Excel
    ITT_mod_tst_sum <- summary(ITT_mod_tst)
    ITT_tst_1 <- as.data.frame(ITT_mod_tst_sum$coefficients)
    #str(ITT_tst_1)
    #View(ITT_tst_1)

    ITT_tst_2 <- as.data.frame(confint(ITT_mod_tst))
    #View(ITT_tst_2)
    
    ITT_tst <- merge(ITT_tst_1,ITT_tst_2,by=0)
    #View(ITT_tst)

#####################################################
#Variable 2: Positive (Ratio_Positive)
ITT_mod_pos <- lm(Ratio_Positive ~ TIME + INT + DID, data=ITT_all)  
summary(ITT_mod_pos)
confint(ITT_mod_pos)

    #Save results so we can create table, export to Excel
    ITT_mod_pos_sum <- summary(ITT_mod_pos)
    ITT_pos_1 <- as.data.frame(ITT_mod_pos_sum$coefficients)
    
    ITT_pos_2 <- as.data.frame(confint(ITT_mod_pos))
    
    ITT_pos <- merge(ITT_pos_1,ITT_pos_2,by=0)
   # View(ITT_pos)

######################################################
#Variable 3: Initiated in 14 days (Ratio_14days)
ITT_mod_14days <- lm(Ratio_14days ~ TIME + INT + DID, data=ITT_all)  
summary(ITT_mod_14days)
confint(ITT_mod_14days)

    #Save results so we can create table, export to Excel
    ITT_mod_14days_sum <- summary(ITT_mod_14days)
    ITT_14days_1 <- as.data.frame(ITT_mod_14days_sum$coefficients)
    
    ITT_14days_2 <- as.data.frame(confint(ITT_mod_14days))
    
    ITT_14days <- merge(ITT_14days_1,ITT_14days_2,by=0)
    #View(ITT_14days)

###########################################################
#Variable 4: Early Missed (Ratio_earlymissed_mean)
ITT_did_earlymissed <- lm(Ratio_earlymissed_mean ~ TIME + INT + DID, data=ITT_all)  
summary(ITT_did_earlymissed)
confint(ITT_did_earlymissed)

    #Save results so we can create table, export to Excel
    ITT_earlymissed_sum <- summary(ITT_did_earlymissed)
    ITT_earlymissed_1 <- as.data.frame(ITT_earlymissed_sum$coefficients)
    #str(ITT_earlymissed_1)
    #View(ITT_earlymissed_1)
    
    ITT_earlymissed_2 <- as.data.frame(confint(ITT_did_earlymissed))
    #View(ITT_tst_2)
    
    ITT_earlymissed <- merge(ITT_earlymissed_1,ITT_earlymissed_2,by=0)
    #View(ITT_earlymissed)

#####################################################################
#Variable 5: Late Missed (Ratio_latemissed_mean)
ITT_did_latemissed <- lm(Ratio_latemissed_mean ~ TIME + INT + DID, data=ITT_all)  
summary(ITT_did_latemissed)
confint(ITT_did_latemissed)

    #Save results so we can create table, export to Excel
    ITT_latemissed_sum <- summary(ITT_did_latemissed)
    ITT_latemissed_1 <- as.data.frame(ITT_latemissed_sum$coefficients)
    #str(ITT_latemissed_1)
    #View(ITT_latemissed_1)
    
    ITT_latemissed_2 <- as.data.frame(confint(ITT_did_latemissed))
    #View(ITT_tst_2)
    
    ITT_latemissed <- merge(ITT_latemissed_1,ITT_latemissed_2,by=0)
    #View(ITT_latemissed)

#####################################################################
#Variable 6: ULTFU (Ratio_ULTF_mean)
    #Run Analysis: 
    ITT_did_ULTFU <- lm(Ratio_ULTF_mean ~ TIME + INT + DID, data=ITT_all)  
    summary(ITT_did_ULTFU)
    confint(ITT_did_ULTFU)
    #Save results so we can create table, export to Excel
    ITT_ULTFU_sum <- summary(ITT_did_ULTFU)
    ITT_ULTFU_1 <- as.data.frame(ITT_ULTFU_sum$coefficients)
    #str(ITT_ULTFU_1)
    #View(ITT_ULTFU_1)
    
    ITT_ULTFU_2 <- as.data.frame(confint(ITT_did_ULTFU))
    #View(ITT_tst_2)
    
    ITT_ULTFU <- merge(ITT_ULTFU_1,ITT_ULTFU_2,by=0)
    #View(ITT_ULTFU)

########################################################################
    #Add identifying variable for the test
    ITT_tst$outcome <- '1-Tested'
    ITT_pos$outcome <- '2-Positive'
    ITT_14days$outcome <- '3-Initiated 14 days'
    ITT_earlymissed$outcome <- '4-EarlyMissed'
    ITT_latemissed$outcome <- '5-LateMissed'
    ITT_ULTFU$outcome <- '6-ULTFU'

    ITT_did_results <- rbind(ITT_tst, ITT_pos, ITT_14days, ITT_earlymissed, ITT_latemissed, ITT_ULTFU)
    View(ITT_did_results)
    
    write.csv(ITT_did_results, "ITT_did_results_raw_9.18.csv")

    
##########################################################################################
#Step 1B: Collate results - Export Data in Standard DID Way #################################################
    #When creating vectors, the first value is for the CONTROL GROUP, the second is the INTERVENTION GROUP
    # c (control, intervention)
    #Row positions from source data: 1 = Intercept (beta-0); 2=DID; 3=INT; 4=TIME
    
  #1: % Tested for HIV
    tst_group <- c("Control", "Intervention")
    tst_outcome <- c("1-tst", "1-tst")
    View(ITT_tst)
    
    tst_base_est <- c(ITT_tst$Estimate[1], (ITT_tst$Estimate[1]+ITT_tst$Estimate[3]))  
    #tst_base_est : It works
    tst_base_ci_low <-c(ITT_tst$"2.5 %"[1], (ITT_tst$"2.5 %"[1]+ITT_tst$"2.5 %"[3]))
    tst_base_ci_high <-c(ITT_tst$"97.5 %"[1], (ITT_tst$"97.5 %"[1]+ITT_tst$"97.5 %"[3]))
    tst_base_se <-c(ITT_tst$"Std. Error"[1], (ITT_tst$"Std. Error"[1]+ITT_tst$"Std. Error"[3]))
    
    tst_study_est <- c((ITT_tst$Estimate[1] + ITT_tst$Estimate[4]), (ITT_tst$Estimate[1]+ITT_tst$Estimate[2] +ITT_tst$Estimate[3] +ITT_tst$Estimate[4]))  
    #tst_study_est : It works
    tst_study_ci_low <-c((ITT_tst$"2.5 %"[1] + ITT_tst$"2.5 %"[4]), (ITT_tst$"2.5 %"[1]+ITT_tst$"2.5 %"[2] +ITT_tst$"2.5 %"[3] +ITT_tst$"2.5 %"[4]))  
    tst_study_ci_high <-c((ITT_tst$"97.5 %"[1] + ITT_tst$"97.5 %"[4]), (ITT_tst$"97.5 %"[1]+ITT_tst$"97.5 %"[2] +ITT_tst$"97.5 %"[3] +ITT_tst$"97.5 %"[4]))  
    tst_study_se <-c((ITT_tst$"Std. Error"[1] + ITT_tst$"Std. Error"[4]), (ITT_tst$"Std. Error"[1]+ITT_tst$"Std. Error"[2] +ITT_tst$"Std. Error"[3] +ITT_tst$"Std. Error"[4]))  
    
    tst_diff <- c(ITT_tst$Estimate[4], (ITT_tst$Estimate[2]+ITT_tst$Estimate[4]))
    tst_diff_ci_low <-c(ITT_tst$"2.5 %"[4], (ITT_tst$"2.5 %"[2]+ITT_tst$"2.5 %"[4]))
    tst_diff_ci_high <-c(ITT_tst$"97.5 %"[4], (ITT_tst$"97.5 %"[2]+ITT_tst$"97.5 %"[4]))
    tst_diff_pvalue <-c(ITT_tst$"Pr(>|t|)"[4], (ITT_tst$"Pr(>|t|)"[2]+ITT_tst$"Pr(>|t|)"[4]))
    
    #Note for the difference-in-difference, there is only one value--but...
    #...to make dataset, just repeat the value for control and intervention. 
    tst_diffdiff <- c(ITT_tst$Estimate[2], ITT_tst$Estimate[2])
    tst_diffdiff_ci_low <- c(ITT_tst$"2.5 %"[2], ITT_tst$"2.5 %"[2])
    tst_diffdiff_ci_high <- c(ITT_tst$"97.5 %"[2], ITT_tst$"97.5 %"[2])
    tst_diffdiff_pvalue <- c(ITT_tst$"Pr(>|t|)"[2], ITT_tst$"Pr(>|t|)"[2])
    
    #Now, merge into one dataframe
    
    itt_tst_results <- data.frame(tst_group, tst_outcome, tst_base_est, tst_base_ci_low, tst_base_ci_high, tst_base_se,
                                  tst_study_est, tst_study_ci_low, tst_study_ci_high, tst_study_se,
                                  tst_diff, tst_diff_ci_low, tst_diff_ci_high, tst_diff_pvalue,
                                  tst_diffdiff, tst_diffdiff_ci_low,tst_diffdiff_ci_high, tst_diffdiff_pvalue)
    
    View(itt_tst_results) # IT WORKS
    
    #2: % Positive for HIV
    pos_group <- c("Control", "Intervention")
    pos_outcome <- c("2-pos", "2-pos")
    
    pos_base_est <- c(ITT_pos$Estimate[1], (ITT_pos$Estimate[1]+ITT_pos$Estimate[3]))  
    #pos_base_est : It works
    pos_base_ci_low <-c(ITT_pos$"2.5 %"[1], (ITT_pos$"2.5 %"[1]+ITT_pos$"2.5 %"[3]))
    pos_base_ci_high <-c(ITT_pos$"97.5 %"[1], (ITT_pos$"97.5 %"[1]+ITT_pos$"97.5 %"[3]))
    pos_base_se <-c(ITT_pos$"Std. Error"[1], (ITT_pos$"Std. Error"[1]+ITT_pos$"Std. Error"[3]))
    
    pos_study_est <- c((ITT_pos$Estimate[1] + ITT_pos$Estimate[4]), (ITT_pos$Estimate[1]+ITT_pos$Estimate[2] +ITT_pos$Estimate[3] +ITT_pos$Estimate[4]))  
    #pos_study_est : It works
    pos_study_ci_low <-c((ITT_pos$"2.5 %"[1] + ITT_pos$"2.5 %"[4]), (ITT_pos$"2.5 %"[1]+ITT_pos$"2.5 %"[2] +ITT_pos$"2.5 %"[3] +ITT_pos$"2.5 %"[4]))  
    pos_study_ci_high <-c((ITT_pos$"97.5 %"[1] + ITT_pos$"97.5 %"[4]), (ITT_pos$"97.5 %"[1]+ITT_pos$"97.5 %"[2] +ITT_pos$"97.5 %"[3] +ITT_pos$"97.5 %"[4]))  
    pos_study_se <-c((ITT_pos$"Std. Error"[1] + ITT_pos$"Std. Error"[4]), (ITT_pos$"Std. Error"[1]+ITT_pos$"Std. Error"[2] +ITT_pos$"Std. Error"[3] +ITT_pos$"Std. Error"[4]))  
    
    pos_diff <- c(ITT_pos$Estimate[4], (ITT_pos$Estimate[2]+ITT_pos$Estimate[4]))
    pos_diff_ci_low <-c(ITT_pos$"2.5 %"[4], (ITT_pos$"2.5 %"[2]+ITT_pos$"2.5 %"[4]))
    pos_diff_ci_high <-c(ITT_pos$"97.5 %"[4], (ITT_pos$"97.5 %"[2]+ITT_pos$"97.5 %"[4]))
    pos_diff_pvalue <-c(ITT_pos$"Pr(>|t|)"[4], (ITT_pos$"Pr(>|t|)"[2]+ITT_pos$"Pr(>|t|)"[4]))
    
    #Note for the difference-in-difference, there is only one value--but...
    #...to make dataset, just repeat the value for control and intervention. 
    pos_diffdiff <- c(ITT_pos$Estimate[2], ITT_pos$Estimate[2])
    pos_diffdiff_ci_low <- c(ITT_pos$"2.5 %"[2], ITT_pos$"2.5 %"[2])
    pos_diffdiff_ci_high <- c(ITT_pos$"97.5 %"[2], ITT_pos$"97.5 %"[2])
    pos_diffdiff_pvalue <- c(ITT_pos$"Pr(>|t|)"[2], ITT_pos$"Pr(>|t|)"[2])
    
    #Now, merge into one dataframe
    
    itt_pos_results <- data.frame(pos_group, pos_outcome, pos_base_est, pos_base_ci_low, pos_base_ci_high, pos_base_se,
                                  pos_study_est, pos_study_ci_low, pos_study_ci_high, pos_study_se,
                                  pos_diff, pos_diff_ci_low, pos_diff_ci_high, pos_diff_pvalue,
                                  pos_diffdiff, pos_diffdiff_ci_low,pos_diffdiff_ci_high, pos_diffdiff_pvalue)
    
    View(itt_pos_results) # IT WORKS
    
    #*****************************************#
    #*3:% Txt Initiation at 14 days
    
    i14days_group <- c("Control", "Intervention")
    i14days_outcome <- c("3-14days", "3-14days")
    
    i14days_base_est <- c(ITT_14days$Estimate[1], (ITT_14days$Estimate[1]+ITT_14days$Estimate[3]))  
    #14days_base_est : It works
    i14days_base_ci_low <-c(ITT_14days$"2.5 %"[1], (ITT_14days$"2.5 %"[1]+ITT_14days$"2.5 %"[3]))
    i14days_base_ci_high <-c(ITT_14days$"97.5 %"[1], (ITT_14days$"97.5 %"[1]+ITT_14days$"97.5 %"[3]))
    i14days_base_se <-c(ITT_14days$"Std. Error"[1], (ITT_14days$"Std. Error"[1]+ITT_14days$"Std. Error"[3]))
    
    i14days_study_est <- c((ITT_14days$Estimate[1] + ITT_14days$Estimate[4]), (ITT_14days$Estimate[1]+ITT_14days$Estimate[2] +ITT_14days$Estimate[3] +ITT_14days$Estimate[4]))  
    #i14days_study_est : It works
    i14days_study_ci_low <-c((ITT_14days$"2.5 %"[1] + ITT_14days$"2.5 %"[4]), (ITT_14days$"2.5 %"[1]+ITT_14days$"2.5 %"[2] +ITT_14days$"2.5 %"[3] +ITT_14days$"2.5 %"[4]))  
    i14days_study_ci_high <-c((ITT_14days$"97.5 %"[1] + ITT_14days$"97.5 %"[4]), (ITT_14days$"97.5 %"[1]+ITT_14days$"97.5 %"[2] +ITT_14days$"97.5 %"[3] +ITT_14days$"97.5 %"[4]))  
    i14days_study_se <-c((ITT_14days$"Std. Error"[1] + ITT_14days$"Std. Error"[4]), (ITT_14days$"Std. Error"[1]+ITT_14days$"Std. Error"[2] +ITT_14days$"Std. Error"[3] +ITT_14days$"Std. Error"[4]))  
    
    i14days_diff <- c(ITT_14days$Estimate[4], (ITT_14days$Estimate[2]+ITT_14days$Estimate[4]))
    i14days_diff_ci_low <-c(ITT_14days$"2.5 %"[4], (ITT_14days$"2.5 %"[2]+ITT_14days$"2.5 %"[4]))
    i14days_diff_ci_high <-c(ITT_14days$"97.5 %"[4], (ITT_14days$"97.5 %"[2]+ITT_14days$"97.5 %"[4]))
    i14days_diff_pvalue <-c(ITT_14days$"Pr(>|t|)"[4], (ITT_14days$"Pr(>|t|)"[2]+ITT_14days$"Pr(>|t|)"[4]))
    
    #Note for the difference-in-difference, there is only one value--but...
    #...to make dataset, just repeat the value for control and intervention. 
    i14days_diffdiff <- c(ITT_14days$Estimate[2], ITT_14days$Estimate[2])
    i14days_diffdiff_ci_low <- c(ITT_14days$"2.5 %"[2], ITT_14days$"2.5 %"[2])
    i14days_diffdiff_ci_high <- c(ITT_14days$"97.5 %"[2], ITT_14days$"97.5 %"[2])
    i14days_diffdiff_pvalue <- c(ITT_14days$"Pr(>|t|)"[2], ITT_14days$"Pr(>|t|)"[2])
    
    #Now, merge into one dataframe
    
    itt_14days_results <- data.frame(i14days_group, i14days_outcome, i14days_base_est, i14days_base_ci_low, i14days_base_ci_high, i14days_base_se,
                                     i14days_study_est, i14days_study_ci_low, i14days_study_ci_high, i14days_study_se,
                                     i14days_diff, i14days_diff_ci_low, i14days_diff_ci_high, i14days_diff_pvalue,
                                     i14days_diffdiff, i14days_diffdiff_ci_low,i14days_diffdiff_ci_high, i14days_diffdiff_pvalue)
    
    View(itt_14days_results) # IT WORKS
    
#4: % EARLY MISSED#********************************************************
earlymissed_group <- c("Control", "Intervention")
earlymissed_outcome <- c("4-earlymissed", "4-earlymissed")

View(ITT_earlymissed)
earlymissed_base_est <- c(ITT_earlymissed$Estimate[1], (ITT_earlymissed$Estimate[1]+ITT_earlymissed$Estimate[3]))  
#earlymissed_base_est : It works
earlymissed_base_ci_low <-c(ITT_earlymissed$"2.5 %"[1], (ITT_earlymissed$"2.5 %"[1]+ITT_earlymissed$"2.5 %"[3]))
earlymissed_base_ci_high <-c(ITT_earlymissed$"97.5 %"[1], (ITT_earlymissed$"97.5 %"[1]+ITT_earlymissed$"97.5 %"[3]))
earlymissed_base_se <-c(ITT_earlymissed$"Std. Error"[1], (ITT_earlymissed$"Std. Error"[1]+ITT_earlymissed$"Std. Error"[3]))

earlymissed_study_est <- c((ITT_earlymissed$Estimate[1] + ITT_earlymissed$Estimate[4]), (ITT_earlymissed$Estimate[1]+ITT_earlymissed$Estimate[2] +ITT_earlymissed$Estimate[3] +ITT_earlymissed$Estimate[4]))  
#earlymissed_study_est : It works
earlymissed_study_ci_low <-c((ITT_earlymissed$"2.5 %"[1] + ITT_earlymissed$"2.5 %"[4]), (ITT_earlymissed$"2.5 %"[1]+ITT_earlymissed$"2.5 %"[2] +ITT_earlymissed$"2.5 %"[3] +ITT_earlymissed$"2.5 %"[4]))  
earlymissed_study_ci_high <-c((ITT_earlymissed$"97.5 %"[1] + ITT_earlymissed$"97.5 %"[4]), (ITT_earlymissed$"97.5 %"[1]+ITT_earlymissed$"97.5 %"[2] +ITT_earlymissed$"97.5 %"[3] +ITT_earlymissed$"97.5 %"[4]))  
earlymissed_study_se <-c((ITT_earlymissed$"Std. Error"[1] + ITT_earlymissed$"Std. Error"[4]), (ITT_earlymissed$"Std. Error"[1]+ITT_earlymissed$"Std. Error"[2] +ITT_earlymissed$"Std. Error"[3] +ITT_earlymissed$"Std. Error"[4]))  

earlymissed_diff <- c(ITT_earlymissed$Estimate[4], (ITT_earlymissed$Estimate[2]+ITT_earlymissed$Estimate[4]))
earlymissed_diff_ci_low <-c(ITT_earlymissed$"2.5 %"[4], (ITT_earlymissed$"2.5 %"[2]+ITT_earlymissed$"2.5 %"[4]))
earlymissed_diff_ci_high <-c(ITT_earlymissed$"97.5 %"[4], (ITT_earlymissed$"97.5 %"[2]+ITT_earlymissed$"97.5 %"[4]))
earlymissed_diff_pvalue <-c(ITT_earlymissed$"Pr(>|t|)"[4], (ITT_earlymissed$"Pr(>|t|)"[2]+ITT_earlymissed$"Pr(>|t|)"[4]))

#Note for the difference-in-difference, there is only one value--but...
#...to make dataset, just repeat the value for control and intervention. 
earlymissed_diffdiff <- c(ITT_earlymissed$Estimate[2], ITT_earlymissed$Estimate[2])
earlymissed_diffdiff_ci_low <- c(ITT_earlymissed$"2.5 %"[2], ITT_earlymissed$"2.5 %"[2])
earlymissed_diffdiff_ci_high <- c(ITT_earlymissed$"97.5 %"[2], ITT_earlymissed$"97.5 %"[2])
earlymissed_diffdiff_pvalue <- c(ITT_earlymissed$"Pr(>|t|)"[2], ITT_earlymissed$"Pr(>|t|)"[2])

#Now, merge into one dataframe

itt_earlymissed_results <- data.frame(earlymissed_group, earlymissed_outcome, earlymissed_base_est, earlymissed_base_ci_low, earlymissed_base_ci_high, earlymissed_base_se,
                                      earlymissed_study_est, earlymissed_study_ci_low, earlymissed_study_ci_high, earlymissed_study_se,
                                      earlymissed_diff, earlymissed_diff_ci_low, earlymissed_diff_ci_high, earlymissed_diff_pvalue,
                                      earlymissed_diffdiff, earlymissed_diffdiff_ci_low,earlymissed_diffdiff_ci_high, earlymissed_diffdiff_pvalue)

View(itt_earlymissed_results) # IT WORKS

#*5: % Late MISSED#********************************************************
latemissed_group <- c("Control", "Intervention")
latemissed_outcome <- c("5-latemissed", "5-latemissed")

View(ITT_latemissed)
latemissed_base_est <- c(ITT_latemissed$Estimate[1], (ITT_latemissed$Estimate[1]+ITT_latemissed$Estimate[3]))  
#latemissed_base_est : It works
latemissed_base_ci_low <-c(ITT_latemissed$"2.5 %"[1], (ITT_latemissed$"2.5 %"[1]+ITT_latemissed$"2.5 %"[3]))
latemissed_base_ci_high <-c(ITT_latemissed$"97.5 %"[1], (ITT_latemissed$"97.5 %"[1]+ITT_latemissed$"97.5 %"[3]))
latemissed_base_se <-c(ITT_latemissed$"Std. Error"[1], (ITT_latemissed$"Std. Error"[1]+ITT_latemissed$"Std. Error"[3]))

latemissed_study_est <- c((ITT_latemissed$Estimate[1] + ITT_latemissed$Estimate[4]), (ITT_latemissed$Estimate[1]+ITT_latemissed$Estimate[2] +ITT_latemissed$Estimate[3] +ITT_latemissed$Estimate[4]))  
#latemissed_study_est : It works
latemissed_study_ci_low <-c((ITT_latemissed$"2.5 %"[1] + ITT_latemissed$"2.5 %"[4]), (ITT_latemissed$"2.5 %"[1]+ITT_latemissed$"2.5 %"[2] +ITT_latemissed$"2.5 %"[3] +ITT_latemissed$"2.5 %"[4]))  
latemissed_study_ci_high <-c((ITT_latemissed$"97.5 %"[1] + ITT_latemissed$"97.5 %"[4]), (ITT_latemissed$"97.5 %"[1]+ITT_latemissed$"97.5 %"[2] +ITT_latemissed$"97.5 %"[3] +ITT_latemissed$"97.5 %"[4]))  
latemissed_study_se <-c((ITT_latemissed$"Std. Error"[1] + ITT_latemissed$"Std. Error"[4]), (ITT_latemissed$"Std. Error"[1]+ITT_latemissed$"Std. Error"[2] +ITT_latemissed$"Std. Error"[3] +ITT_latemissed$"Std. Error"[4]))  

latemissed_diff <- c(ITT_latemissed$Estimate[4], (ITT_latemissed$Estimate[2]+ITT_latemissed$Estimate[4]))
latemissed_diff_ci_low <-c(ITT_latemissed$"2.5 %"[4], (ITT_latemissed$"2.5 %"[2]+ITT_latemissed$"2.5 %"[4]))
latemissed_diff_ci_high <-c(ITT_latemissed$"97.5 %"[4], (ITT_latemissed$"97.5 %"[2]+ITT_latemissed$"97.5 %"[4]))
latemissed_diff_pvalue <-c(ITT_latemissed$"Pr(>|t|)"[4], (ITT_latemissed$"Pr(>|t|)"[2]+ITT_latemissed$"Pr(>|t|)"[4]))

#Note for the difference-in-difference, there is only one value--but...
#...to make dataset, just repeat the value for control and intervention. 
latemissed_diffdiff <- c(ITT_latemissed$Estimate[2], ITT_latemissed$Estimate[2])
latemissed_diffdiff_ci_low <- c(ITT_latemissed$"2.5 %"[2], ITT_latemissed$"2.5 %"[2])
latemissed_diffdiff_ci_high <- c(ITT_latemissed$"97.5 %"[2], ITT_latemissed$"97.5 %"[2])
latemissed_diffdiff_pvalue <- c(ITT_latemissed$"Pr(>|t|)"[2], ITT_latemissed$"Pr(>|t|)"[2])

#Now, merge into one dataframe

itt_latemissed_results <- data.frame(latemissed_group, latemissed_outcome, latemissed_base_est, latemissed_base_ci_low, latemissed_base_ci_high, latemissed_base_se,
                                     latemissed_study_est, latemissed_study_ci_low, latemissed_study_ci_high, latemissed_study_se,
                                     latemissed_diff, latemissed_diff_ci_low, latemissed_diff_ci_high, latemissed_diff_pvalue,
                                     latemissed_diffdiff, latemissed_diffdiff_ci_low,latemissed_diffdiff_ci_high, latemissed_diffdiff_pvalue)

View(itt_latemissed_results) # IT WORKS

#6: % ULTF############################################################################

ULTFU_group <- c("Control", "Intervention")
ULTFU_outcome <- c("6-ULTFU", "6-ULTFU")

View(ITT_ULTFU)
ULTFU_base_est <- c(ITT_ULTFU$Estimate[1], (ITT_ULTFU$Estimate[1]+ITT_ULTFU$Estimate[3]))  
#ULTFU_base_est : It works
ULTFU_base_ci_low <-c(ITT_ULTFU$"2.5 %"[1], (ITT_ULTFU$"2.5 %"[1]+ITT_ULTFU$"2.5 %"[3]))
ULTFU_base_ci_high <-c(ITT_ULTFU$"97.5 %"[1], (ITT_ULTFU$"97.5 %"[1]+ITT_ULTFU$"97.5 %"[3]))
ULTFU_base_se <-c(ITT_ULTFU$"Std. Error"[1], (ITT_ULTFU$"Std. Error"[1]+ITT_ULTFU$"Std. Error"[3]))

ULTFU_study_est <- c((ITT_ULTFU$Estimate[1] + ITT_ULTFU$Estimate[4]), (ITT_ULTFU$Estimate[1]+ITT_ULTFU$Estimate[2] +ITT_ULTFU$Estimate[3] +ITT_ULTFU$Estimate[4]))  
#ULTFU_study_est : It works
ULTFU_study_ci_low <-c((ITT_ULTFU$"2.5 %"[1] + ITT_ULTFU$"2.5 %"[4]), (ITT_ULTFU$"2.5 %"[1]+ITT_ULTFU$"2.5 %"[2] +ITT_ULTFU$"2.5 %"[3] +ITT_ULTFU$"2.5 %"[4]))  
ULTFU_study_ci_high <-c((ITT_ULTFU$"97.5 %"[1] + ITT_ULTFU$"97.5 %"[4]), (ITT_ULTFU$"97.5 %"[1]+ITT_ULTFU$"97.5 %"[2] +ITT_ULTFU$"97.5 %"[3] +ITT_ULTFU$"97.5 %"[4]))  
ULTFU_study_se <-c((ITT_ULTFU$"Std. Error"[1] + ITT_ULTFU$"Std. Error"[4]), (ITT_ULTFU$"Std. Error"[1]+ITT_ULTFU$"Std. Error"[2] +ITT_ULTFU$"Std. Error"[3] +ITT_ULTFU$"Std. Error"[4]))  

ULTFU_diff <- c(ITT_ULTFU$Estimate[4], (ITT_ULTFU$Estimate[2]+ITT_ULTFU$Estimate[4]))
ULTFU_diff_ci_low <-c(ITT_ULTFU$"2.5 %"[4], (ITT_ULTFU$"2.5 %"[2]+ITT_ULTFU$"2.5 %"[4]))
ULTFU_diff_ci_high <-c(ITT_ULTFU$"97.5 %"[4], (ITT_ULTFU$"97.5 %"[2]+ITT_ULTFU$"97.5 %"[4]))
ULTFU_diff_pvalue <-c(ITT_ULTFU$"Pr(>|t|)"[4], (ITT_ULTFU$"Pr(>|t|)"[2]+ITT_ULTFU$"Pr(>|t|)"[4]))

#Note for the difference-in-difference, there is only one value--but...
#...to make dataset, just repeat the value for control and intervention. 
ULTFU_diffdiff <- c(ITT_ULTFU$Estimate[2], ITT_ULTFU$Estimate[2])
ULTFU_diffdiff_ci_low <- c(ITT_ULTFU$"2.5 %"[2], ITT_ULTFU$"2.5 %"[2])
ULTFU_diffdiff_ci_high <- c(ITT_ULTFU$"97.5 %"[2], ITT_ULTFU$"97.5 %"[2])
ULTFU_diffdiff_pvalue <- c(ITT_ULTFU$"Pr(>|t|)"[2], ITT_ULTFU$"Pr(>|t|)"[2])

#Now, merge into one dataframe

itt_ULTFU_results <- data.frame(ULTFU_group, ULTFU_outcome, ULTFU_base_est, ULTFU_base_ci_low, ULTFU_base_ci_high, ULTFU_base_se,
                                ULTFU_study_est, ULTFU_study_ci_low, ULTFU_study_ci_high, ULTFU_study_se,
                                ULTFU_diff, ULTFU_diff_ci_low, ULTFU_diff_ci_high, ULTFU_diff_pvalue,
                                ULTFU_diffdiff, ULTFU_diffdiff_ci_low,ULTFU_diffdiff_ci_high, ULTFU_diffdiff_pvalue)

View(itt_ULTFU_results) # IT WORKS

############################################################################################
#WRITE RESULTS FOR ALL ANALYSES
write.csv(itt_tst_results, "itt_tst_results.csv")
write.csv(itt_pos_results, "itt_pos_results.csv")
write.csv(itt_14days_results, "itt_14days_results.csv")
write.csv(itt_earlymissed_results, "itt_earlymissed_results.csv")
write.csv(itt_latemissed_results, "itt_latemissed_results.csv")
write.csv(itt_ULTFU_results, "itt_ULTFU_results.csv")


#####################################################
#####################################################
#Step 1C: Sensitivity Analysis for HIV TESTING: Exclude Facility 12

ITT_all_2 <- subset(ITT_all, Facility_Number!=12)
#View(ITT_all_2)

#1: Testing - Sensitivity Analysis
ITT_mod_tst <- lm(Ratio_Tested ~ TIME + INT + DID, data=ITT_all_2)  
summary(ITT_mod_tst)
confint(ITT_mod_tst)

#Save results so we can create table, export to Excel
ITT_mod_tst_sum <- summary(ITT_mod_tst)
ITT_tst_1 <- as.data.frame(ITT_mod_tst_sum$coefficients)
#str(ITT_tst_1)
#View(ITT_tst_1)

ITT_tst_2 <- as.data.frame(confint(ITT_mod_tst))
#View(ITT_tst_2)

ITT_tst <- merge(ITT_tst_1,ITT_tst_2,by=0)
View(ITT_tst)

#Create table that presents results according to standard DID analysis
#See image for how we are pulling values
#str(ITT_tst)
#View(ITT_tst)
#When creating vectors, the first value is for the CONTROL GROUP, the second is the INTERVENTION GROUP
# c (control, intervention)
#Row positions from source data: 1 = Intercept (beta-0); 2=DID; 3=INT; 4=TIME

#Do this for TST
tst_group <- c("Control", "Intervention")
tst_outcome <- c("1-tst", "1-tst")

tst_base_est <- c(ITT_tst$Estimate[1], (ITT_tst$Estimate[1]+ITT_tst$Estimate[3]))  
#tst_base_est : It works
tst_base_ci_low <-c(ITT_tst$"2.5 %"[1], (ITT_tst$"2.5 %"[1]+ITT_tst$"2.5 %"[3]))
tst_base_ci_high <-c(ITT_tst$"97.5 %"[1], (ITT_tst$"97.5 %"[1]+ITT_tst$"97.5 %"[3]))
tst_base_se <-c(ITT_tst$"Std. Error"[1], (ITT_tst$"Std. Error"[1]+ITT_tst$"Std. Error"[3]))

tst_study_est <- c((ITT_tst$Estimate[1] + ITT_tst$Estimate[4]), (ITT_tst$Estimate[1]+ITT_tst$Estimate[2] +ITT_tst$Estimate[3] +ITT_tst$Estimate[4]))  
#tst_study_est : It works
tst_study_ci_low <-c((ITT_tst$"2.5 %"[1] + ITT_tst$"2.5 %"[4]), (ITT_tst$"2.5 %"[1]+ITT_tst$"2.5 %"[2] +ITT_tst$"2.5 %"[3] +ITT_tst$"2.5 %"[4]))  
tst_study_ci_high <-c((ITT_tst$"97.5 %"[1] + ITT_tst$"97.5 %"[4]), (ITT_tst$"97.5 %"[1]+ITT_tst$"97.5 %"[2] +ITT_tst$"97.5 %"[3] +ITT_tst$"97.5 %"[4]))  
tst_study_se <-c((ITT_tst$"Std. Error"[1] + ITT_tst$"Std. Error"[4]), (ITT_tst$"Std. Error"[1]+ITT_tst$"Std. Error"[2] +ITT_tst$"Std. Error"[3] +ITT_tst$"Std. Error"[4]))  

tst_diff <- c(ITT_tst$Estimate[4], (ITT_tst$Estimate[2]+ITT_tst$Estimate[4]))
tst_diff_ci_low <-c(ITT_tst$"2.5 %"[4], (ITT_tst$"2.5 %"[2]+ITT_tst$"2.5 %"[4]))
tst_diff_ci_high <-c(ITT_tst$"97.5 %"[4], (ITT_tst$"97.5 %"[2]+ITT_tst$"97.5 %"[4]))
tst_diff_pvalue <-c(ITT_tst$"Pr(>|t|)"[4], (ITT_tst$"Pr(>|t|)"[2]+ITT_tst$"Pr(>|t|)"[4]))

#Note for the difference-in-difference, there is only one value--but...
#...to make dataset, just repeat the value for control and intervention. 
tst_diffdiff <- c(ITT_tst$Estimate[2], ITT_tst$Estimate[2])
tst_diffdiff_ci_low <- c(ITT_tst$"2.5 %"[2], ITT_tst$"2.5 %"[2])
tst_diffdiff_ci_high <- c(ITT_tst$"97.5 %"[2], ITT_tst$"97.5 %"[2])
tst_diffdiff_pvalue <- c(ITT_tst$"Pr(>|t|)"[2], ITT_tst$"Pr(>|t|)"[2])

#Now, merge into one dataframe

itt_tst_results_sensitivity <- data.frame(tst_group, tst_outcome, tst_base_est, tst_base_ci_low, tst_base_ci_high, tst_base_se,
                              tst_study_est, tst_study_ci_low, tst_study_ci_high, tst_study_se,
                              tst_diff, tst_diff_ci_low, tst_diff_ci_high, tst_diff_pvalue,
                              tst_diffdiff, tst_diffdiff_ci_low,tst_diffdiff_ci_high, tst_diffdiff_pvalue)

View(itt_tst_results_sensitivity) # IT WORKS

write.csv(itt_tst_results_sensitivity, "itt_tst_results_sensitivity.csv")

#**********************************************************************#
#*######################################################################
#########################################################################
#Step 2: AS TREATED ANALYSIS: HIGH Intervention VS CONTROL####################################
#########################################################################
#Precursor: Subset AT_all, so only includes "High" and "Control" datasets

AT_high <- subset(AT_all, Int_Category=="High" | Int_Category=="Control")
#View(AT_high)

###########################################################################
#Variable 1: HIV Testing (Ratio_Tested)
ATH_mod_tst <- lm(Ratio_Tested ~ TIME + INT + DID, data=AT_high)  
summary(ATH_mod_tst)
confint(ATH_mod_tst)

#Save results so we can create table, export to Excel
ATH_mod_tst_sum <- summary(ATH_mod_tst)
ATH_tst_1 <- as.data.frame(ATH_mod_tst_sum$coefficients)
#str(ATH_tst_1)
#View(ATH_tst_1)

ATH_tst_2 <- as.data.frame(confint(ATH_mod_tst))
#View(ATH_tst_2)

ATH_tst <- merge(ATH_tst_1,ATH_tst_2,by=0)
#View(ATH_tst)

#####################################################
#Variable 2: Positive (Ratio_Positive)
ATH_mod_pos <- lm(Ratio_Positive ~ TIME + INT + DID, data=AT_high)  
summary(ATH_mod_pos)
confint(ATH_mod_pos)

#Save results so we can create table, export to Excel
ATH_mod_pos_sum <- summary(ATH_mod_pos)
ATH_pos_1 <- as.data.frame(ATH_mod_pos_sum$coefficients)

ATH_pos_2 <- as.data.frame(confint(ATH_mod_pos))

ATH_pos <- merge(ATH_pos_1,ATH_pos_2,by=0)
# View(ATH_pos)

######################################################
#Variable 3: Initiated in 14 days (Ratio_14days)
ATH_mod_14days <- lm(Ratio_14days ~ TIME + INT + DID, data=AT_high)  
summary(ATH_mod_14days)
confint(ATH_mod_14days)

#Save results so we can create table, export to Excel
ATH_mod_14days_sum <- summary(ATH_mod_14days)
ATH_14days_1 <- as.data.frame(ATH_mod_14days_sum$coefficients)

ATH_14days_2 <- as.data.frame(confint(ATH_mod_14days))

ATH_14days <- merge(ATH_14days_1,ATH_14days_2,by=0)
#View(ATH_14days)

###########################################################
#Variable 4: Early Missed (Ratio_earlymissed_mean)
ATH_did_earlymissed <- lm(Ratio_earlymissed_mean ~ TIME + INT + DID, data=AT_high)  
summary(ATH_did_earlymissed)
confint(ATH_did_earlymissed)

#Save results so we can create table, export to Excel
ATH_earlymissed_sum <- summary(ATH_did_earlymissed)
ATH_earlymissed_1 <- as.data.frame(ATH_earlymissed_sum$coefficients)
#str(ATH_earlymissed_1)
#View(ATH_earlymissed_1)

ATH_earlymissed_2 <- as.data.frame(confint(ATH_did_earlymissed))
#View(ATH_tst_2)

ATH_earlymissed <- merge(ATH_earlymissed_1,ATH_earlymissed_2,by=0)
#View(ATH_earlymissed)

#####################################################################
#Variable 5: Late Missed (Ratio_latemissed_mean)
ATH_did_latemissed <- lm(Ratio_latemissed_mean ~ TIME + INT + DID, data=AT_high)  
summary(ATH_did_latemissed)
confint(ATH_did_latemissed)

#Save results so we can create table, export to Excel
ATH_latemissed_sum <- summary(ATH_did_latemissed)
ATH_latemissed_1 <- as.data.frame(ATH_latemissed_sum$coefficients)
#str(ATH_latemissed_1)
#View(ATH_latemissed_1)

ATH_latemissed_2 <- as.data.frame(confint(ATH_did_latemissed))
#View(ATH_tst_2)

ATH_latemissed <- merge(ATH_latemissed_1,ATH_latemissed_2,by=0)
#View(ATH_latemissed)

#####################################################################
#Variable 6: ULTFU (Ratio_ULTF_mean)
#Run Analysis: 
ATH_did_ULTFU <- lm(Ratio_ULTF_mean ~ TIME + INT + DID, data=AT_high)  
summary(ATH_did_ULTFU)
confint(ATH_did_ULTFU)
#Save results so we can create table, export to Excel
ATH_ULTFU_sum <- summary(ATH_did_ULTFU)
ATH_ULTFU_1 <- as.data.frame(ATH_ULTFU_sum$coefficients)
#str(ATH_ULTFU_1)
#View(ATH_ULTFU_1)

ATH_ULTFU_2 <- as.data.frame(confint(ATH_did_ULTFU))
#View(ATH_tst_2)

ATH_ULTFU <- merge(ATH_ULTFU_1,ATH_ULTFU_2,by=0)
#View(ATH_ULTFU)

########################################################################
#Add identifying variable for the test
ATH_tst$outcome <- '1-Tested'
ATH_pos$outcome <- '2-Positive'
ATH_14days$outcome <- '3-Initiated 14 days'
ATH_earlymissed$outcome <- '4-EarlyMissed'
ATH_latemissed$outcome <- '5-LateMissed'
ATH_ULTFU$outcome <- '6-ULTFU'

ATH_did_results <- rbind(ATH_tst, ATH_pos, ATH_14days, ATH_earlymissed, ATH_latemissed, ATH_ULTFU)
View(ATH_did_results)

write.csv(ATH_did_results, "ATH_did_results_raw_9.18.csv")


##########################################################################################
#Step 2B: Collate results - Export Data in Standard DID Way #################################################
#When creating vectors, the first value is for the CONTROL GROUP, the second is the INTERVENTION GROUP
# c (control, intervention)
#Row positions from source data: 1 = Intercept (beta-0); 2=DID; 3=INT; 4=TIME

#1: % Tested for HIV
tst_group <- c("Control", "Intervention")
tst_outcome <- c("1-tst", "1-tst")
View(ATH_tst)

tst_base_est <- c(ATH_tst$Estimate[1], (ATH_tst$Estimate[1]+ATH_tst$Estimate[3]))  
#tst_base_est : It works
tst_base_ci_low <-c(ATH_tst$"2.5 %"[1], (ATH_tst$"2.5 %"[1]+ATH_tst$"2.5 %"[3]))
tst_base_ci_high <-c(ATH_tst$"97.5 %"[1], (ATH_tst$"97.5 %"[1]+ATH_tst$"97.5 %"[3]))
tst_base_se <-c(ATH_tst$"Std. Error"[1], (ATH_tst$"Std. Error"[1]+ATH_tst$"Std. Error"[3]))

tst_study_est <- c((ATH_tst$Estimate[1] + ATH_tst$Estimate[4]), (ATH_tst$Estimate[1]+ATH_tst$Estimate[2] +ATH_tst$Estimate[3] +ATH_tst$Estimate[4]))  
#tst_study_est : It works
tst_study_ci_low <-c((ATH_tst$"2.5 %"[1] + ATH_tst$"2.5 %"[4]), (ATH_tst$"2.5 %"[1]+ATH_tst$"2.5 %"[2] +ATH_tst$"2.5 %"[3] +ATH_tst$"2.5 %"[4]))  
tst_study_ci_high <-c((ATH_tst$"97.5 %"[1] + ATH_tst$"97.5 %"[4]), (ATH_tst$"97.5 %"[1]+ATH_tst$"97.5 %"[2] +ATH_tst$"97.5 %"[3] +ATH_tst$"97.5 %"[4]))  
tst_study_se <-c((ATH_tst$"Std. Error"[1] + ATH_tst$"Std. Error"[4]), (ATH_tst$"Std. Error"[1]+ATH_tst$"Std. Error"[2] +ATH_tst$"Std. Error"[3] +ATH_tst$"Std. Error"[4]))  

tst_diff <- c(ATH_tst$Estimate[4], (ATH_tst$Estimate[2]+ATH_tst$Estimate[4]))
tst_diff_ci_low <-c(ATH_tst$"2.5 %"[4], (ATH_tst$"2.5 %"[2]+ATH_tst$"2.5 %"[4]))
tst_diff_ci_high <-c(ATH_tst$"97.5 %"[4], (ATH_tst$"97.5 %"[2]+ATH_tst$"97.5 %"[4]))
tst_diff_pvalue <-c(ATH_tst$"Pr(>|t|)"[4], (ATH_tst$"Pr(>|t|)"[2]+ATH_tst$"Pr(>|t|)"[4]))

#Note for the difference-in-difference, there is only one value--but...
#...to make dataset, just repeat the value for control and intervention. 
tst_diffdiff <- c(ATH_tst$Estimate[2], ATH_tst$Estimate[2])
tst_diffdiff_ci_low <- c(ATH_tst$"2.5 %"[2], ATH_tst$"2.5 %"[2])
tst_diffdiff_ci_high <- c(ATH_tst$"97.5 %"[2], ATH_tst$"97.5 %"[2])
tst_diffdiff_pvalue <- c(ATH_tst$"Pr(>|t|)"[2], ATH_tst$"Pr(>|t|)"[2])

#Now, merge into one dataframe

ATH_tst_results <- data.frame(tst_group, tst_outcome, tst_base_est, tst_base_ci_low, tst_base_ci_high, tst_base_se,
                              tst_study_est, tst_study_ci_low, tst_study_ci_high, tst_study_se,
                              tst_diff, tst_diff_ci_low, tst_diff_ci_high, tst_diff_pvalue,
                              tst_diffdiff, tst_diffdiff_ci_low,tst_diffdiff_ci_high, tst_diffdiff_pvalue)

View(ATH_tst_results) # IT WORKS

#2: % Positive for HIV
pos_group <- c("Control", "Intervention")
pos_outcome <- c("2-pos", "2-pos")

pos_base_est <- c(ATH_pos$Estimate[1], (ATH_pos$Estimate[1]+ATH_pos$Estimate[3]))  
#pos_base_est : It works
pos_base_ci_low <-c(ATH_pos$"2.5 %"[1], (ATH_pos$"2.5 %"[1]+ATH_pos$"2.5 %"[3]))
pos_base_ci_high <-c(ATH_pos$"97.5 %"[1], (ATH_pos$"97.5 %"[1]+ATH_pos$"97.5 %"[3]))
pos_base_se <-c(ATH_pos$"Std. Error"[1], (ATH_pos$"Std. Error"[1]+ATH_pos$"Std. Error"[3]))

pos_study_est <- c((ATH_pos$Estimate[1] + ATH_pos$Estimate[4]), (ATH_pos$Estimate[1]+ATH_pos$Estimate[2] +ATH_pos$Estimate[3] +ATH_pos$Estimate[4]))  
#pos_study_est : It works
pos_study_ci_low <-c((ATH_pos$"2.5 %"[1] + ATH_pos$"2.5 %"[4]), (ATH_pos$"2.5 %"[1]+ATH_pos$"2.5 %"[2] +ATH_pos$"2.5 %"[3] +ATH_pos$"2.5 %"[4]))  
pos_study_ci_high <-c((ATH_pos$"97.5 %"[1] + ATH_pos$"97.5 %"[4]), (ATH_pos$"97.5 %"[1]+ATH_pos$"97.5 %"[2] +ATH_pos$"97.5 %"[3] +ATH_pos$"97.5 %"[4]))  
pos_study_se <-c((ATH_pos$"Std. Error"[1] + ATH_pos$"Std. Error"[4]), (ATH_pos$"Std. Error"[1]+ATH_pos$"Std. Error"[2] +ATH_pos$"Std. Error"[3] +ATH_pos$"Std. Error"[4]))  

pos_diff <- c(ATH_pos$Estimate[4], (ATH_pos$Estimate[2]+ATH_pos$Estimate[4]))
pos_diff_ci_low <-c(ATH_pos$"2.5 %"[4], (ATH_pos$"2.5 %"[2]+ATH_pos$"2.5 %"[4]))
pos_diff_ci_high <-c(ATH_pos$"97.5 %"[4], (ATH_pos$"97.5 %"[2]+ATH_pos$"97.5 %"[4]))
pos_diff_pvalue <-c(ATH_pos$"Pr(>|t|)"[4], (ATH_pos$"Pr(>|t|)"[2]+ATH_pos$"Pr(>|t|)"[4]))

#Note for the difference-in-difference, there is only one value--but...
#...to make dataset, just repeat the value for control and intervention. 
pos_diffdiff <- c(ATH_pos$Estimate[2], ATH_pos$Estimate[2])
pos_diffdiff_ci_low <- c(ATH_pos$"2.5 %"[2], ATH_pos$"2.5 %"[2])
pos_diffdiff_ci_high <- c(ATH_pos$"97.5 %"[2], ATH_pos$"97.5 %"[2])
pos_diffdiff_pvalue <- c(ATH_pos$"Pr(>|t|)"[2], ATH_pos$"Pr(>|t|)"[2])

#Now, merge into one dataframe

ATH_pos_results <- data.frame(pos_group, pos_outcome, pos_base_est, pos_base_ci_low, pos_base_ci_high, pos_base_se,
                              pos_study_est, pos_study_ci_low, pos_study_ci_high, pos_study_se,
                              pos_diff, pos_diff_ci_low, pos_diff_ci_high, pos_diff_pvalue,
                              pos_diffdiff, pos_diffdiff_ci_low,pos_diffdiff_ci_high, pos_diffdiff_pvalue)

View(ATH_pos_results) # IT WORKS

#*****************************************#
#*3:% Txt Initiation at 14 days

i14days_group <- c("Control", "Intervention")
i14days_outcome <- c("3-14days", "3-14days")

i14days_base_est <- c(ATH_14days$Estimate[1], (ATH_14days$Estimate[1]+ATH_14days$Estimate[3]))  
#14days_base_est : It works
i14days_base_ci_low <-c(ATH_14days$"2.5 %"[1], (ATH_14days$"2.5 %"[1]+ATH_14days$"2.5 %"[3]))
i14days_base_ci_high <-c(ATH_14days$"97.5 %"[1], (ATH_14days$"97.5 %"[1]+ATH_14days$"97.5 %"[3]))
i14days_base_se <-c(ATH_14days$"Std. Error"[1], (ATH_14days$"Std. Error"[1]+ATH_14days$"Std. Error"[3]))

i14days_study_est <- c((ATH_14days$Estimate[1] + ATH_14days$Estimate[4]), (ATH_14days$Estimate[1]+ATH_14days$Estimate[2] +ATH_14days$Estimate[3] +ATH_14days$Estimate[4]))  
#i14days_study_est : It works
i14days_study_ci_low <-c((ATH_14days$"2.5 %"[1] + ATH_14days$"2.5 %"[4]), (ATH_14days$"2.5 %"[1]+ATH_14days$"2.5 %"[2] +ATH_14days$"2.5 %"[3] +ATH_14days$"2.5 %"[4]))  
i14days_study_ci_high <-c((ATH_14days$"97.5 %"[1] + ATH_14days$"97.5 %"[4]), (ATH_14days$"97.5 %"[1]+ATH_14days$"97.5 %"[2] +ATH_14days$"97.5 %"[3] +ATH_14days$"97.5 %"[4]))  
i14days_study_se <-c((ATH_14days$"Std. Error"[1] + ATH_14days$"Std. Error"[4]), (ATH_14days$"Std. Error"[1]+ATH_14days$"Std. Error"[2] +ATH_14days$"Std. Error"[3] +ATH_14days$"Std. Error"[4]))  

i14days_diff <- c(ATH_14days$Estimate[4], (ATH_14days$Estimate[2]+ATH_14days$Estimate[4]))
i14days_diff_ci_low <-c(ATH_14days$"2.5 %"[4], (ATH_14days$"2.5 %"[2]+ATH_14days$"2.5 %"[4]))
i14days_diff_ci_high <-c(ATH_14days$"97.5 %"[4], (ATH_14days$"97.5 %"[2]+ATH_14days$"97.5 %"[4]))
i14days_diff_pvalue <-c(ATH_14days$"Pr(>|t|)"[4], (ATH_14days$"Pr(>|t|)"[2]+ATH_14days$"Pr(>|t|)"[4]))

#Note for the difference-in-difference, there is only one value--but...
#...to make dataset, just repeat the value for control and intervention. 
i14days_diffdiff <- c(ATH_14days$Estimate[2], ATH_14days$Estimate[2])
i14days_diffdiff_ci_low <- c(ATH_14days$"2.5 %"[2], ATH_14days$"2.5 %"[2])
i14days_diffdiff_ci_high <- c(ATH_14days$"97.5 %"[2], ATH_14days$"97.5 %"[2])
i14days_diffdiff_pvalue <- c(ATH_14days$"Pr(>|t|)"[2], ATH_14days$"Pr(>|t|)"[2])

#Now, merge into one dataframe

ATH_14days_results <- data.frame(i14days_group, i14days_outcome, i14days_base_est, i14days_base_ci_low, i14days_base_ci_high, i14days_base_se,
                                 i14days_study_est, i14days_study_ci_low, i14days_study_ci_high, i14days_study_se,
                                 i14days_diff, i14days_diff_ci_low, i14days_diff_ci_high, i14days_diff_pvalue,
                                 i14days_diffdiff, i14days_diffdiff_ci_low,i14days_diffdiff_ci_high, i14days_diffdiff_pvalue)

View(ATH_14days_results) # IT WORKS

#4: % EARLY MISSED#********************************************************
earlymissed_group <- c("Control", "Intervention")
earlymissed_outcome <- c("4-earlymissed", "4-earlymissed")

View(ATH_earlymissed)
earlymissed_base_est <- c(ATH_earlymissed$Estimate[1], (ATH_earlymissed$Estimate[1]+ATH_earlymissed$Estimate[3]))  
#earlymissed_base_est : It works
earlymissed_base_ci_low <-c(ATH_earlymissed$"2.5 %"[1], (ATH_earlymissed$"2.5 %"[1]+ATH_earlymissed$"2.5 %"[3]))
earlymissed_base_ci_high <-c(ATH_earlymissed$"97.5 %"[1], (ATH_earlymissed$"97.5 %"[1]+ATH_earlymissed$"97.5 %"[3]))
earlymissed_base_se <-c(ATH_earlymissed$"Std. Error"[1], (ATH_earlymissed$"Std. Error"[1]+ATH_earlymissed$"Std. Error"[3]))

earlymissed_study_est <- c((ATH_earlymissed$Estimate[1] + ATH_earlymissed$Estimate[4]), (ATH_earlymissed$Estimate[1]+ATH_earlymissed$Estimate[2] +ATH_earlymissed$Estimate[3] +ATH_earlymissed$Estimate[4]))  
#earlymissed_study_est : It works
earlymissed_study_ci_low <-c((ATH_earlymissed$"2.5 %"[1] + ATH_earlymissed$"2.5 %"[4]), (ATH_earlymissed$"2.5 %"[1]+ATH_earlymissed$"2.5 %"[2] +ATH_earlymissed$"2.5 %"[3] +ATH_earlymissed$"2.5 %"[4]))  
earlymissed_study_ci_high <-c((ATH_earlymissed$"97.5 %"[1] + ATH_earlymissed$"97.5 %"[4]), (ATH_earlymissed$"97.5 %"[1]+ATH_earlymissed$"97.5 %"[2] +ATH_earlymissed$"97.5 %"[3] +ATH_earlymissed$"97.5 %"[4]))  
earlymissed_study_se <-c((ATH_earlymissed$"Std. Error"[1] + ATH_earlymissed$"Std. Error"[4]), (ATH_earlymissed$"Std. Error"[1]+ATH_earlymissed$"Std. Error"[2] +ATH_earlymissed$"Std. Error"[3] +ATH_earlymissed$"Std. Error"[4]))  

earlymissed_diff <- c(ATH_earlymissed$Estimate[4], (ATH_earlymissed$Estimate[2]+ATH_earlymissed$Estimate[4]))
earlymissed_diff_ci_low <-c(ATH_earlymissed$"2.5 %"[4], (ATH_earlymissed$"2.5 %"[2]+ATH_earlymissed$"2.5 %"[4]))
earlymissed_diff_ci_high <-c(ATH_earlymissed$"97.5 %"[4], (ATH_earlymissed$"97.5 %"[2]+ATH_earlymissed$"97.5 %"[4]))
earlymissed_diff_pvalue <-c(ATH_earlymissed$"Pr(>|t|)"[4], (ATH_earlymissed$"Pr(>|t|)"[2]+ATH_earlymissed$"Pr(>|t|)"[4]))

#Note for the difference-in-difference, there is only one value--but...
#...to make dataset, just repeat the value for control and intervention. 
earlymissed_diffdiff <- c(ATH_earlymissed$Estimate[2], ATH_earlymissed$Estimate[2])
earlymissed_diffdiff_ci_low <- c(ATH_earlymissed$"2.5 %"[2], ATH_earlymissed$"2.5 %"[2])
earlymissed_diffdiff_ci_high <- c(ATH_earlymissed$"97.5 %"[2], ATH_earlymissed$"97.5 %"[2])
earlymissed_diffdiff_pvalue <- c(ATH_earlymissed$"Pr(>|t|)"[2], ATH_earlymissed$"Pr(>|t|)"[2])

#Now, merge into one dataframe

ATH_earlymissed_results <- data.frame(earlymissed_group, earlymissed_outcome, earlymissed_base_est, earlymissed_base_ci_low, earlymissed_base_ci_high, earlymissed_base_se,
                                      earlymissed_study_est, earlymissed_study_ci_low, earlymissed_study_ci_high, earlymissed_study_se,
                                      earlymissed_diff, earlymissed_diff_ci_low, earlymissed_diff_ci_high, earlymissed_diff_pvalue,
                                      earlymissed_diffdiff, earlymissed_diffdiff_ci_low,earlymissed_diffdiff_ci_high, earlymissed_diffdiff_pvalue)

View(ATH_earlymissed_results) # IT WORKS

#*5: % Late MISSED#********************************************************
latemissed_group <- c("Control", "Intervention")
latemissed_outcome <- c("5-latemissed", "5-latemissed")

View(ATH_latemissed)
latemissed_base_est <- c(ATH_latemissed$Estimate[1], (ATH_latemissed$Estimate[1]+ATH_latemissed$Estimate[3]))  
#latemissed_base_est : It works
latemissed_base_ci_low <-c(ATH_latemissed$"2.5 %"[1], (ATH_latemissed$"2.5 %"[1]+ATH_latemissed$"2.5 %"[3]))
latemissed_base_ci_high <-c(ATH_latemissed$"97.5 %"[1], (ATH_latemissed$"97.5 %"[1]+ATH_latemissed$"97.5 %"[3]))
latemissed_base_se <-c(ATH_latemissed$"Std. Error"[1], (ATH_latemissed$"Std. Error"[1]+ATH_latemissed$"Std. Error"[3]))

latemissed_study_est <- c((ATH_latemissed$Estimate[1] + ATH_latemissed$Estimate[4]), (ATH_latemissed$Estimate[1]+ATH_latemissed$Estimate[2] +ATH_latemissed$Estimate[3] +ATH_latemissed$Estimate[4]))  
#latemissed_study_est : It works
latemissed_study_ci_low <-c((ATH_latemissed$"2.5 %"[1] + ATH_latemissed$"2.5 %"[4]), (ATH_latemissed$"2.5 %"[1]+ATH_latemissed$"2.5 %"[2] +ATH_latemissed$"2.5 %"[3] +ATH_latemissed$"2.5 %"[4]))  
latemissed_study_ci_high <-c((ATH_latemissed$"97.5 %"[1] + ATH_latemissed$"97.5 %"[4]), (ATH_latemissed$"97.5 %"[1]+ATH_latemissed$"97.5 %"[2] +ATH_latemissed$"97.5 %"[3] +ATH_latemissed$"97.5 %"[4]))  
latemissed_study_se <-c((ATH_latemissed$"Std. Error"[1] + ATH_latemissed$"Std. Error"[4]), (ATH_latemissed$"Std. Error"[1]+ATH_latemissed$"Std. Error"[2] +ATH_latemissed$"Std. Error"[3] +ATH_latemissed$"Std. Error"[4]))  

latemissed_diff <- c(ATH_latemissed$Estimate[4], (ATH_latemissed$Estimate[2]+ATH_latemissed$Estimate[4]))
latemissed_diff_ci_low <-c(ATH_latemissed$"2.5 %"[4], (ATH_latemissed$"2.5 %"[2]+ATH_latemissed$"2.5 %"[4]))
latemissed_diff_ci_high <-c(ATH_latemissed$"97.5 %"[4], (ATH_latemissed$"97.5 %"[2]+ATH_latemissed$"97.5 %"[4]))
latemissed_diff_pvalue <-c(ATH_latemissed$"Pr(>|t|)"[4], (ATH_latemissed$"Pr(>|t|)"[2]+ATH_latemissed$"Pr(>|t|)"[4]))

#Note for the difference-in-difference, there is only one value--but...
#...to make dataset, just repeat the value for control and intervention. 
latemissed_diffdiff <- c(ATH_latemissed$Estimate[2], ATH_latemissed$Estimate[2])
latemissed_diffdiff_ci_low <- c(ATH_latemissed$"2.5 %"[2], ATH_latemissed$"2.5 %"[2])
latemissed_diffdiff_ci_high <- c(ATH_latemissed$"97.5 %"[2], ATH_latemissed$"97.5 %"[2])
latemissed_diffdiff_pvalue <- c(ATH_latemissed$"Pr(>|t|)"[2], ATH_latemissed$"Pr(>|t|)"[2])

#Now, merge into one dataframe

ATH_latemissed_results <- data.frame(latemissed_group, latemissed_outcome, latemissed_base_est, latemissed_base_ci_low, latemissed_base_ci_high, latemissed_base_se,
                                     latemissed_study_est, latemissed_study_ci_low, latemissed_study_ci_high, latemissed_study_se,
                                     latemissed_diff, latemissed_diff_ci_low, latemissed_diff_ci_high, latemissed_diff_pvalue,
                                     latemissed_diffdiff, latemissed_diffdiff_ci_low,latemissed_diffdiff_ci_high, latemissed_diffdiff_pvalue)

View(ATH_latemissed_results) # IT WORKS

#6: % ULTF############################################################################

ULTFU_group <- c("Control", "Intervention")
ULTFU_outcome <- c("6-ULTFU", "6-ULTFU")

View(ATH_ULTFU)
ULTFU_base_est <- c(ATH_ULTFU$Estimate[1], (ATH_ULTFU$Estimate[1]+ATH_ULTFU$Estimate[3]))  
#ULTFU_base_est : It works
ULTFU_base_ci_low <-c(ATH_ULTFU$"2.5 %"[1], (ATH_ULTFU$"2.5 %"[1]+ATH_ULTFU$"2.5 %"[3]))
ULTFU_base_ci_high <-c(ATH_ULTFU$"97.5 %"[1], (ATH_ULTFU$"97.5 %"[1]+ATH_ULTFU$"97.5 %"[3]))
ULTFU_base_se <-c(ATH_ULTFU$"Std. Error"[1], (ATH_ULTFU$"Std. Error"[1]+ATH_ULTFU$"Std. Error"[3]))

ULTFU_study_est <- c((ATH_ULTFU$Estimate[1] + ATH_ULTFU$Estimate[4]), (ATH_ULTFU$Estimate[1]+ATH_ULTFU$Estimate[2] +ATH_ULTFU$Estimate[3] +ATH_ULTFU$Estimate[4]))  
#ULTFU_study_est : It works
ULTFU_study_ci_low <-c((ATH_ULTFU$"2.5 %"[1] + ATH_ULTFU$"2.5 %"[4]), (ATH_ULTFU$"2.5 %"[1]+ATH_ULTFU$"2.5 %"[2] +ATH_ULTFU$"2.5 %"[3] +ATH_ULTFU$"2.5 %"[4]))  
ULTFU_study_ci_high <-c((ATH_ULTFU$"97.5 %"[1] + ATH_ULTFU$"97.5 %"[4]), (ATH_ULTFU$"97.5 %"[1]+ATH_ULTFU$"97.5 %"[2] +ATH_ULTFU$"97.5 %"[3] +ATH_ULTFU$"97.5 %"[4]))  
ULTFU_study_se <-c((ATH_ULTFU$"Std. Error"[1] + ATH_ULTFU$"Std. Error"[4]), (ATH_ULTFU$"Std. Error"[1]+ATH_ULTFU$"Std. Error"[2] +ATH_ULTFU$"Std. Error"[3] +ATH_ULTFU$"Std. Error"[4]))  

ULTFU_diff <- c(ATH_ULTFU$Estimate[4], (ATH_ULTFU$Estimate[2]+ATH_ULTFU$Estimate[4]))
ULTFU_diff_ci_low <-c(ATH_ULTFU$"2.5 %"[4], (ATH_ULTFU$"2.5 %"[2]+ATH_ULTFU$"2.5 %"[4]))
ULTFU_diff_ci_high <-c(ATH_ULTFU$"97.5 %"[4], (ATH_ULTFU$"97.5 %"[2]+ATH_ULTFU$"97.5 %"[4]))
ULTFU_diff_pvalue <-c(ATH_ULTFU$"Pr(>|t|)"[4], (ATH_ULTFU$"Pr(>|t|)"[2]+ATH_ULTFU$"Pr(>|t|)"[4]))

#Note for the difference-in-difference, there is only one value--but...
#...to make dataset, just repeat the value for control and intervention. 
ULTFU_diffdiff <- c(ATH_ULTFU$Estimate[2], ATH_ULTFU$Estimate[2])
ULTFU_diffdiff_ci_low <- c(ATH_ULTFU$"2.5 %"[2], ATH_ULTFU$"2.5 %"[2])
ULTFU_diffdiff_ci_high <- c(ATH_ULTFU$"97.5 %"[2], ATH_ULTFU$"97.5 %"[2])
ULTFU_diffdiff_pvalue <- c(ATH_ULTFU$"Pr(>|t|)"[2], ATH_ULTFU$"Pr(>|t|)"[2])

#Now, merge into one dataframe

ATH_ULTFU_results <- data.frame(ULTFU_group, ULTFU_outcome, ULTFU_base_est, ULTFU_base_ci_low, ULTFU_base_ci_high, ULTFU_base_se,
                                ULTFU_study_est, ULTFU_study_ci_low, ULTFU_study_ci_high, ULTFU_study_se,
                                ULTFU_diff, ULTFU_diff_ci_low, ULTFU_diff_ci_high, ULTFU_diff_pvalue,
                                ULTFU_diffdiff, ULTFU_diffdiff_ci_low,ULTFU_diffdiff_ci_high, ULTFU_diffdiff_pvalue)

View(ATH_ULTFU_results) # IT WORKS

############################################################################################
#WRITE RESULTS FOR ALL ANALYSES
write.csv(ATH_tst_results, "ATH_tst_results.csv")
write.csv(ATH_pos_results, "ATH_pos_results.csv")
write.csv(ATH_14days_results, "ATH_14days_results.csv")
write.csv(ATH_earlymissed_results, "ATH_earlymissed_results.csv")
write.csv(ATH_latemissed_results, "ATH_latemissed_results.csv")
write.csv(ATH_ULTFU_results, "ATH_ULTFU_results.csv")


#####################################################
#####################################################
#Step 2C: Sensitivity Analysis for HIV TESTING: Exclude Facility 12

AT_high_2 <- subset(AT_high, Facility_Number!=12)
#View(AT_high_2)

#1: Testing - Sensitivity Analysis
ATH_mod_tst <- lm(Ratio_Tested ~ TIME + INT + DID, data=AT_high_2)  
summary(ATH_mod_tst)
confint(ATH_mod_tst)

#Save results so we can create table, export to Excel
ATH_mod_tst_sum <- summary(ATH_mod_tst)
ATH_tst_1 <- as.data.frame(ATH_mod_tst_sum$coefficients)
#str(ATH_tst_1)
#View(ATH_tst_1)

ATH_tst_2 <- as.data.frame(confint(ATH_mod_tst))
#View(ATH_tst_2)

ATH_tst <- merge(ATH_tst_1,ATH_tst_2,by=0)
View(ATH_tst)

#Create table that presents results according to standard DID analysis
#See image for how we are pulling values
#str(ATH_tst)
#View(ATH_tst)
#When creating vectors, the first value is for the CONTROL GROUP, the second is the INTERVENTION GROUP
# c (control, intervention)
#Row positions from source data: 1 = Intercept (beta-0); 2=DID; 3=INT; 4=TIME

#Do this for TST
tst_group <- c("Control", "Intervention")
tst_outcome <- c("1-tst", "1-tst")

tst_base_est <- c(ATH_tst$Estimate[1], (ATH_tst$Estimate[1]+ATH_tst$Estimate[3]))  
#tst_base_est : It works
tst_base_ci_low <-c(ATH_tst$"2.5 %"[1], (ATH_tst$"2.5 %"[1]+ATH_tst$"2.5 %"[3]))
tst_base_ci_high <-c(ATH_tst$"97.5 %"[1], (ATH_tst$"97.5 %"[1]+ATH_tst$"97.5 %"[3]))
tst_base_se <-c(ATH_tst$"Std. Error"[1], (ATH_tst$"Std. Error"[1]+ATH_tst$"Std. Error"[3]))

tst_study_est <- c((ATH_tst$Estimate[1] + ATH_tst$Estimate[4]), (ATH_tst$Estimate[1]+ATH_tst$Estimate[2] +ATH_tst$Estimate[3] +ATH_tst$Estimate[4]))  
#tst_study_est : It works
tst_study_ci_low <-c((ATH_tst$"2.5 %"[1] + ATH_tst$"2.5 %"[4]), (ATH_tst$"2.5 %"[1]+ATH_tst$"2.5 %"[2] +ATH_tst$"2.5 %"[3] +ATH_tst$"2.5 %"[4]))  
tst_study_ci_high <-c((ATH_tst$"97.5 %"[1] + ATH_tst$"97.5 %"[4]), (ATH_tst$"97.5 %"[1]+ATH_tst$"97.5 %"[2] +ATH_tst$"97.5 %"[3] +ATH_tst$"97.5 %"[4]))  
tst_study_se <-c((ATH_tst$"Std. Error"[1] + ATH_tst$"Std. Error"[4]), (ATH_tst$"Std. Error"[1]+ATH_tst$"Std. Error"[2] +ATH_tst$"Std. Error"[3] +ATH_tst$"Std. Error"[4]))  

tst_diff <- c(ATH_tst$Estimate[4], (ATH_tst$Estimate[2]+ATH_tst$Estimate[4]))
tst_diff_ci_low <-c(ATH_tst$"2.5 %"[4], (ATH_tst$"2.5 %"[2]+ATH_tst$"2.5 %"[4]))
tst_diff_ci_high <-c(ATH_tst$"97.5 %"[4], (ATH_tst$"97.5 %"[2]+ATH_tst$"97.5 %"[4]))
tst_diff_pvalue <-c(ATH_tst$"Pr(>|t|)"[4], (ATH_tst$"Pr(>|t|)"[2]+ATH_tst$"Pr(>|t|)"[4]))

#Note for the difference-in-difference, there is only one value--but...
#...to make dataset, just repeat the value for control and intervention. 
tst_diffdiff <- c(ATH_tst$Estimate[2], ATH_tst$Estimate[2])
tst_diffdiff_ci_low <- c(ATH_tst$"2.5 %"[2], ATH_tst$"2.5 %"[2])
tst_diffdiff_ci_high <- c(ATH_tst$"97.5 %"[2], ATH_tst$"97.5 %"[2])
tst_diffdiff_pvalue <- c(ATH_tst$"Pr(>|t|)"[2], ATH_tst$"Pr(>|t|)"[2])

#Now, merge into one dataframe
ATH_tst_results_sensitivity <- data.frame(tst_group, tst_outcome, tst_base_est, tst_base_ci_low, tst_base_ci_high, tst_base_se,
                                          tst_study_est, tst_study_ci_low, tst_study_ci_high, tst_study_se,
                                          tst_diff, tst_diff_ci_low, tst_diff_ci_high, tst_diff_pvalue,
                                          tst_diffdiff, tst_diffdiff_ci_low,tst_diffdiff_ci_high, tst_diffdiff_pvalue)

View(ATH_tst_results_sensitivity) # IT WORKS
write.csv(ATH_tst_results_sensitivity, "ATH_tst_results_sensitivity.csv")
###################################################################################
###################################################################################
#Step 3: As Treated Analysis - Low vs. Control

###################################################################################
#Precursor: Subset AT_all, so only includes "Low" and "Control" datasets

AT_low <- subset(AT_all, Int_Category=="Low" | Int_Category=="Control")
#View(AT_low)

###################################################################################
#Variable 1: HIV Testing (Ratio_Tested)
ATL_mod_tst <- lm(Ratio_Tested ~ TIME + INT + DID, data=AT_low)  
summary(ATL_mod_tst)
confint(ATL_mod_tst)

#Save results so we can create table, export to Excel
ATL_mod_tst_sum <- summary(ATL_mod_tst)
ATL_tst_1 <- as.data.frame(ATL_mod_tst_sum$coefficients)
#str(ATL_tst_1)
#View(ATL_tst_1)

ATL_tst_2 <- as.data.frame(confint(ATL_mod_tst))
#View(ATL_tst_2)

ATL_tst <- merge(ATL_tst_1,ATL_tst_2,by=0)
#View(ATL_tst)

#####################################################
#Variable 2: Positive (Ratio_Positive)
ATL_mod_pos <- lm(Ratio_Positive ~ TIME + INT + DID, data=AT_low)  
summary(ATL_mod_pos)
confint(ATL_mod_pos)

#Save results so we can create table, export to Excel
ATL_mod_pos_sum <- summary(ATL_mod_pos)
ATL_pos_1 <- as.data.frame(ATL_mod_pos_sum$coefficients)

ATL_pos_2 <- as.data.frame(confint(ATL_mod_pos))

ATL_pos <- merge(ATL_pos_1,ATL_pos_2,by=0)
# View(ATL_pos)

######################################################
#Variable 3: Initiated in 14 days (Ratio_14days)
ATL_mod_14days <- lm(Ratio_14days ~ TIME + INT + DID, data=AT_low)  
summary(ATL_mod_14days)
confint(ATL_mod_14days)

#Save results so we can create table, export to Excel
ATL_mod_14days_sum <- summary(ATL_mod_14days)
ATL_14days_1 <- as.data.frame(ATL_mod_14days_sum$coefficients)

ATL_14days_2 <- as.data.frame(confint(ATL_mod_14days))

ATL_14days <- merge(ATL_14days_1,ATL_14days_2,by=0)
#View(ATL_14days)

###########################################################
#Variable 4: Early Missed (Ratio_earlymissed_mean)
ATL_did_earlymissed <- lm(Ratio_earlymissed_mean ~ TIME + INT + DID, data=AT_low)  
summary(ATL_did_earlymissed)
confint(ATL_did_earlymissed)

#Save results so we can create table, export to Excel
ATL_earlymissed_sum <- summary(ATL_did_earlymissed)
ATL_earlymissed_1 <- as.data.frame(ATL_earlymissed_sum$coefficients)
#str(ATL_earlymissed_1)
#View(ATL_earlymissed_1)

ATL_earlymissed_2 <- as.data.frame(confint(ATL_did_earlymissed))
#View(ATL_tst_2)

ATL_earlymissed <- merge(ATL_earlymissed_1,ATL_earlymissed_2,by=0)
#View(ATL_earlymissed)

#####################################################################
#Variable 5: Late Missed (Ratio_latemissed_mean)
ATL_did_latemissed <- lm(Ratio_latemissed_mean ~ TIME + INT + DID, data=AT_low)  
summary(ATL_did_latemissed)
confint(ATL_did_latemissed)

#Save results so we can create table, export to Excel
ATL_latemissed_sum <- summary(ATL_did_latemissed)
ATL_latemissed_1 <- as.data.frame(ATL_latemissed_sum$coefficients)
#str(ATL_latemissed_1)
#View(ATL_latemissed_1)

ATL_latemissed_2 <- as.data.frame(confint(ATL_did_latemissed))
#View(ATL_tst_2)

ATL_latemissed <- merge(ATL_latemissed_1,ATL_latemissed_2,by=0)
#View(ATL_latemissed)

#####################################################################
#Variable 6: ULTFU (Ratio_ULTF_mean)
#Run Analysis: 
ATL_did_ULTFU <- lm(Ratio_ULTF_mean ~ TIME + INT + DID, data=AT_low)  
summary(ATL_did_ULTFU)
confint(ATL_did_ULTFU)
#Save results so we can create table, export to Excel
ATL_ULTFU_sum <- summary(ATL_did_ULTFU)
ATL_ULTFU_1 <- as.data.frame(ATL_ULTFU_sum$coefficients)
#str(ATL_ULTFU_1)
#View(ATL_ULTFU_1)

ATL_ULTFU_2 <- as.data.frame(confint(ATL_did_ULTFU))
#View(ATL_tst_2)

ATL_ULTFU <- merge(ATL_ULTFU_1,ATL_ULTFU_2,by=0)
#View(ATL_ULTFU)

########################################################################
#Add identifying variable for the test
ATL_tst$outcome <- '1-Tested'
ATL_pos$outcome <- '2-Positive'
ATL_14days$outcome <- '3-Initiated 14 days'
ATL_earlymissed$outcome <- '4-EarlyMissed'
ATL_latemissed$outcome <- '5-LateMissed'
ATL_ULTFU$outcome <- '6-ULTFU'

ATL_did_results <- rbind(ATL_tst, ATL_pos, ATL_14days, ATL_earlymissed, ATL_latemissed, ATL_ULTFU)
View(ATL_did_results)

write.csv(ATL_did_results, "ATL_did_results_raw_9.18.csv")


##########################################################################################
#Step 3B: Collate results - Export Data in Standard DID Way #################################################
#When creating vectors, the first value is for the CONTROL GROUP, the second is the INTERVENTION GROUP
# c (control, intervention)
#Row positions from source data: 1 = Intercept (beta-0); 2=DID; 3=INT; 4=TIME

#1: % Tested for HIV
tst_group <- c("Control", "Intervention")
tst_outcome <- c("1-tst", "1-tst")
View(ATL_tst)

tst_base_est <- c(ATL_tst$Estimate[1], (ATL_tst$Estimate[1]+ATL_tst$Estimate[3]))  
#tst_base_est : It works
tst_base_ci_low <-c(ATL_tst$"2.5 %"[1], (ATL_tst$"2.5 %"[1]+ATL_tst$"2.5 %"[3]))
tst_base_ci_high <-c(ATL_tst$"97.5 %"[1], (ATL_tst$"97.5 %"[1]+ATL_tst$"97.5 %"[3]))
tst_base_se <-c(ATL_tst$"Std. Error"[1], (ATL_tst$"Std. Error"[1]+ATL_tst$"Std. Error"[3]))

tst_study_est <- c((ATL_tst$Estimate[1] + ATL_tst$Estimate[4]), (ATL_tst$Estimate[1]+ATL_tst$Estimate[2] +ATL_tst$Estimate[3] +ATL_tst$Estimate[4]))  
#tst_study_est : It works
tst_study_ci_low <-c((ATL_tst$"2.5 %"[1] + ATL_tst$"2.5 %"[4]), (ATL_tst$"2.5 %"[1]+ATL_tst$"2.5 %"[2] +ATL_tst$"2.5 %"[3] +ATL_tst$"2.5 %"[4]))  
tst_study_ci_high <-c((ATL_tst$"97.5 %"[1] + ATL_tst$"97.5 %"[4]), (ATL_tst$"97.5 %"[1]+ATL_tst$"97.5 %"[2] +ATL_tst$"97.5 %"[3] +ATL_tst$"97.5 %"[4]))  
tst_study_se <-c((ATL_tst$"Std. Error"[1] + ATL_tst$"Std. Error"[4]), (ATL_tst$"Std. Error"[1]+ATL_tst$"Std. Error"[2] +ATL_tst$"Std. Error"[3] +ATL_tst$"Std. Error"[4]))  

tst_diff <- c(ATL_tst$Estimate[4], (ATL_tst$Estimate[2]+ATL_tst$Estimate[4]))
tst_diff_ci_low <-c(ATL_tst$"2.5 %"[4], (ATL_tst$"2.5 %"[2]+ATL_tst$"2.5 %"[4]))
tst_diff_ci_high <-c(ATL_tst$"97.5 %"[4], (ATL_tst$"97.5 %"[2]+ATL_tst$"97.5 %"[4]))
tst_diff_pvalue <-c(ATL_tst$"Pr(>|t|)"[4], (ATL_tst$"Pr(>|t|)"[2]+ATL_tst$"Pr(>|t|)"[4]))

#Note for the difference-in-difference, there is only one value--but...
#...to make dataset, just repeat the value for control and intervention. 
tst_diffdiff <- c(ATL_tst$Estimate[2], ATL_tst$Estimate[2])
tst_diffdiff_ci_low <- c(ATL_tst$"2.5 %"[2], ATL_tst$"2.5 %"[2])
tst_diffdiff_ci_high <- c(ATL_tst$"97.5 %"[2], ATL_tst$"97.5 %"[2])
tst_diffdiff_pvalue <- c(ATL_tst$"Pr(>|t|)"[2], ATL_tst$"Pr(>|t|)"[2])

#Now, merge into one dataframe

ATL_tst_results <- data.frame(tst_group, tst_outcome, tst_base_est, tst_base_ci_low, tst_base_ci_high, tst_base_se,
                              tst_study_est, tst_study_ci_low, tst_study_ci_high, tst_study_se,
                              tst_diff, tst_diff_ci_low, tst_diff_ci_high, tst_diff_pvalue,
                              tst_diffdiff, tst_diffdiff_ci_low,tst_diffdiff_ci_high, tst_diffdiff_pvalue)

View(ATL_tst_results) # IT WORKS

#2: % Positive for HIV
pos_group <- c("Control", "Intervention")
pos_outcome <- c("2-pos", "2-pos")

pos_base_est <- c(ATL_pos$Estimate[1], (ATL_pos$Estimate[1]+ATL_pos$Estimate[3]))  
#pos_base_est : It works
pos_base_ci_low <-c(ATL_pos$"2.5 %"[1], (ATL_pos$"2.5 %"[1]+ATL_pos$"2.5 %"[3]))
pos_base_ci_high <-c(ATL_pos$"97.5 %"[1], (ATL_pos$"97.5 %"[1]+ATL_pos$"97.5 %"[3]))
pos_base_se <-c(ATL_pos$"Std. Error"[1], (ATL_pos$"Std. Error"[1]+ATL_pos$"Std. Error"[3]))

pos_study_est <- c((ATL_pos$Estimate[1] + ATL_pos$Estimate[4]), (ATL_pos$Estimate[1]+ATL_pos$Estimate[2] +ATL_pos$Estimate[3] +ATL_pos$Estimate[4]))  
#pos_study_est : It works
pos_study_ci_low <-c((ATL_pos$"2.5 %"[1] + ATL_pos$"2.5 %"[4]), (ATL_pos$"2.5 %"[1]+ATL_pos$"2.5 %"[2] +ATL_pos$"2.5 %"[3] +ATL_pos$"2.5 %"[4]))  
pos_study_ci_high <-c((ATL_pos$"97.5 %"[1] + ATL_pos$"97.5 %"[4]), (ATL_pos$"97.5 %"[1]+ATL_pos$"97.5 %"[2] +ATL_pos$"97.5 %"[3] +ATL_pos$"97.5 %"[4]))  
pos_study_se <-c((ATL_pos$"Std. Error"[1] + ATL_pos$"Std. Error"[4]), (ATL_pos$"Std. Error"[1]+ATL_pos$"Std. Error"[2] +ATL_pos$"Std. Error"[3] +ATL_pos$"Std. Error"[4]))  

pos_diff <- c(ATL_pos$Estimate[4], (ATL_pos$Estimate[2]+ATL_pos$Estimate[4]))
pos_diff_ci_low <-c(ATL_pos$"2.5 %"[4], (ATL_pos$"2.5 %"[2]+ATL_pos$"2.5 %"[4]))
pos_diff_ci_high <-c(ATL_pos$"97.5 %"[4], (ATL_pos$"97.5 %"[2]+ATL_pos$"97.5 %"[4]))
pos_diff_pvalue <-c(ATL_pos$"Pr(>|t|)"[4], (ATL_pos$"Pr(>|t|)"[2]+ATL_pos$"Pr(>|t|)"[4]))

#Note for the difference-in-difference, there is only one value--but...
#...to make dataset, just repeat the value for control and intervention. 
pos_diffdiff <- c(ATL_pos$Estimate[2], ATL_pos$Estimate[2])
pos_diffdiff_ci_low <- c(ATL_pos$"2.5 %"[2], ATL_pos$"2.5 %"[2])
pos_diffdiff_ci_high <- c(ATL_pos$"97.5 %"[2], ATL_pos$"97.5 %"[2])
pos_diffdiff_pvalue <- c(ATL_pos$"Pr(>|t|)"[2], ATL_pos$"Pr(>|t|)"[2])

#Now, merge into one dataframe

ATL_pos_results <- data.frame(pos_group, pos_outcome, pos_base_est, pos_base_ci_low, pos_base_ci_high, pos_base_se,
                              pos_study_est, pos_study_ci_low, pos_study_ci_high, pos_study_se,
                              pos_diff, pos_diff_ci_low, pos_diff_ci_high, pos_diff_pvalue,
                              pos_diffdiff, pos_diffdiff_ci_low,pos_diffdiff_ci_high, pos_diffdiff_pvalue)

View(ATL_pos_results) # IT WORKS

#*****************************************#
#*3:% Txt Initiation at 14 days

i14days_group <- c("Control", "Intervention")
i14days_outcome <- c("3-14days", "3-14days")

i14days_base_est <- c(ATL_14days$Estimate[1], (ATL_14days$Estimate[1]+ATL_14days$Estimate[3]))  
#14days_base_est : It works
i14days_base_ci_low <-c(ATL_14days$"2.5 %"[1], (ATL_14days$"2.5 %"[1]+ATL_14days$"2.5 %"[3]))
i14days_base_ci_high <-c(ATL_14days$"97.5 %"[1], (ATL_14days$"97.5 %"[1]+ATL_14days$"97.5 %"[3]))
i14days_base_se <-c(ATL_14days$"Std. Error"[1], (ATL_14days$"Std. Error"[1]+ATL_14days$"Std. Error"[3]))

i14days_study_est <- c((ATL_14days$Estimate[1] + ATL_14days$Estimate[4]), (ATL_14days$Estimate[1]+ATL_14days$Estimate[2] +ATL_14days$Estimate[3] +ATL_14days$Estimate[4]))  
#i14days_study_est : It works
i14days_study_ci_low <-c((ATL_14days$"2.5 %"[1] + ATL_14days$"2.5 %"[4]), (ATL_14days$"2.5 %"[1]+ATL_14days$"2.5 %"[2] +ATL_14days$"2.5 %"[3] +ATL_14days$"2.5 %"[4]))  
i14days_study_ci_high <-c((ATL_14days$"97.5 %"[1] + ATL_14days$"97.5 %"[4]), (ATL_14days$"97.5 %"[1]+ATL_14days$"97.5 %"[2] +ATL_14days$"97.5 %"[3] +ATL_14days$"97.5 %"[4]))  
i14days_study_se <-c((ATL_14days$"Std. Error"[1] + ATL_14days$"Std. Error"[4]), (ATL_14days$"Std. Error"[1]+ATL_14days$"Std. Error"[2] +ATL_14days$"Std. Error"[3] +ATL_14days$"Std. Error"[4]))  

i14days_diff <- c(ATL_14days$Estimate[4], (ATL_14days$Estimate[2]+ATL_14days$Estimate[4]))
i14days_diff_ci_low <-c(ATL_14days$"2.5 %"[4], (ATL_14days$"2.5 %"[2]+ATL_14days$"2.5 %"[4]))
i14days_diff_ci_high <-c(ATL_14days$"97.5 %"[4], (ATL_14days$"97.5 %"[2]+ATL_14days$"97.5 %"[4]))
i14days_diff_pvalue <-c(ATL_14days$"Pr(>|t|)"[4], (ATL_14days$"Pr(>|t|)"[2]+ATL_14days$"Pr(>|t|)"[4]))

#Note for the difference-in-difference, there is only one value--but...
#...to make dataset, just repeat the value for control and intervention. 
i14days_diffdiff <- c(ATL_14days$Estimate[2], ATL_14days$Estimate[2])
i14days_diffdiff_ci_low <- c(ATL_14days$"2.5 %"[2], ATL_14days$"2.5 %"[2])
i14days_diffdiff_ci_high <- c(ATL_14days$"97.5 %"[2], ATL_14days$"97.5 %"[2])
i14days_diffdiff_pvalue <- c(ATL_14days$"Pr(>|t|)"[2], ATL_14days$"Pr(>|t|)"[2])

#Now, merge into one dataframe

ATL_14days_results <- data.frame(i14days_group, i14days_outcome, i14days_base_est, i14days_base_ci_low, i14days_base_ci_high, i14days_base_se,
                                 i14days_study_est, i14days_study_ci_low, i14days_study_ci_high, i14days_study_se,
                                 i14days_diff, i14days_diff_ci_low, i14days_diff_ci_high, i14days_diff_pvalue,
                                 i14days_diffdiff, i14days_diffdiff_ci_low,i14days_diffdiff_ci_high, i14days_diffdiff_pvalue)

View(ATL_14days_results) # IT WORKS

#4: % EARLY MISSED#********************************************************
earlymissed_group <- c("Control", "Intervention")
earlymissed_outcome <- c("4-earlymissed", "4-earlymissed")

View(ATL_earlymissed)
earlymissed_base_est <- c(ATL_earlymissed$Estimate[1], (ATL_earlymissed$Estimate[1]+ATL_earlymissed$Estimate[3]))  
#earlymissed_base_est : It works
earlymissed_base_ci_low <-c(ATL_earlymissed$"2.5 %"[1], (ATL_earlymissed$"2.5 %"[1]+ATL_earlymissed$"2.5 %"[3]))
earlymissed_base_ci_high <-c(ATL_earlymissed$"97.5 %"[1], (ATL_earlymissed$"97.5 %"[1]+ATL_earlymissed$"97.5 %"[3]))
earlymissed_base_se <-c(ATL_earlymissed$"Std. Error"[1], (ATL_earlymissed$"Std. Error"[1]+ATL_earlymissed$"Std. Error"[3]))

earlymissed_study_est <- c((ATL_earlymissed$Estimate[1] + ATL_earlymissed$Estimate[4]), (ATL_earlymissed$Estimate[1]+ATL_earlymissed$Estimate[2] +ATL_earlymissed$Estimate[3] +ATL_earlymissed$Estimate[4]))  
#earlymissed_study_est : It works
earlymissed_study_ci_low <-c((ATL_earlymissed$"2.5 %"[1] + ATL_earlymissed$"2.5 %"[4]), (ATL_earlymissed$"2.5 %"[1]+ATL_earlymissed$"2.5 %"[2] +ATL_earlymissed$"2.5 %"[3] +ATL_earlymissed$"2.5 %"[4]))  
earlymissed_study_ci_high <-c((ATL_earlymissed$"97.5 %"[1] + ATL_earlymissed$"97.5 %"[4]), (ATL_earlymissed$"97.5 %"[1]+ATL_earlymissed$"97.5 %"[2] +ATL_earlymissed$"97.5 %"[3] +ATL_earlymissed$"97.5 %"[4]))  
earlymissed_study_se <-c((ATL_earlymissed$"Std. Error"[1] + ATL_earlymissed$"Std. Error"[4]), (ATL_earlymissed$"Std. Error"[1]+ATL_earlymissed$"Std. Error"[2] +ATL_earlymissed$"Std. Error"[3] +ATL_earlymissed$"Std. Error"[4]))  

earlymissed_diff <- c(ATL_earlymissed$Estimate[4], (ATL_earlymissed$Estimate[2]+ATL_earlymissed$Estimate[4]))
earlymissed_diff_ci_low <-c(ATL_earlymissed$"2.5 %"[4], (ATL_earlymissed$"2.5 %"[2]+ATL_earlymissed$"2.5 %"[4]))
earlymissed_diff_ci_high <-c(ATL_earlymissed$"97.5 %"[4], (ATL_earlymissed$"97.5 %"[2]+ATL_earlymissed$"97.5 %"[4]))
earlymissed_diff_pvalue <-c(ATL_earlymissed$"Pr(>|t|)"[4], (ATL_earlymissed$"Pr(>|t|)"[2]+ATL_earlymissed$"Pr(>|t|)"[4]))

#Note for the difference-in-difference, there is only one value--but...
#...to make dataset, just repeat the value for control and intervention. 
earlymissed_diffdiff <- c(ATL_earlymissed$Estimate[2], ATL_earlymissed$Estimate[2])
earlymissed_diffdiff_ci_low <- c(ATL_earlymissed$"2.5 %"[2], ATL_earlymissed$"2.5 %"[2])
earlymissed_diffdiff_ci_high <- c(ATL_earlymissed$"97.5 %"[2], ATL_earlymissed$"97.5 %"[2])
earlymissed_diffdiff_pvalue <- c(ATL_earlymissed$"Pr(>|t|)"[2], ATL_earlymissed$"Pr(>|t|)"[2])

#Now, merge into one dataframe

ATL_earlymissed_results <- data.frame(earlymissed_group, earlymissed_outcome, earlymissed_base_est, earlymissed_base_ci_low, earlymissed_base_ci_high, earlymissed_base_se,
                                      earlymissed_study_est, earlymissed_study_ci_low, earlymissed_study_ci_high, earlymissed_study_se,
                                      earlymissed_diff, earlymissed_diff_ci_low, earlymissed_diff_ci_high, earlymissed_diff_pvalue,
                                      earlymissed_diffdiff, earlymissed_diffdiff_ci_low,earlymissed_diffdiff_ci_high, earlymissed_diffdiff_pvalue)

View(ATL_earlymissed_results) # IT WORKS

#*5: % Late MISSED#********************************************************
latemissed_group <- c("Control", "Intervention")
latemissed_outcome <- c("5-latemissed", "5-latemissed")

View(ATL_latemissed)
latemissed_base_est <- c(ATL_latemissed$Estimate[1], (ATL_latemissed$Estimate[1]+ATL_latemissed$Estimate[3]))  
#latemissed_base_est : It works
latemissed_base_ci_low <-c(ATL_latemissed$"2.5 %"[1], (ATL_latemissed$"2.5 %"[1]+ATL_latemissed$"2.5 %"[3]))
latemissed_base_ci_high <-c(ATL_latemissed$"97.5 %"[1], (ATL_latemissed$"97.5 %"[1]+ATL_latemissed$"97.5 %"[3]))
latemissed_base_se <-c(ATL_latemissed$"Std. Error"[1], (ATL_latemissed$"Std. Error"[1]+ATL_latemissed$"Std. Error"[3]))

latemissed_study_est <- c((ATL_latemissed$Estimate[1] + ATL_latemissed$Estimate[4]), (ATL_latemissed$Estimate[1]+ATL_latemissed$Estimate[2] +ATL_latemissed$Estimate[3] +ATL_latemissed$Estimate[4]))  
#latemissed_study_est : It works
latemissed_study_ci_low <-c((ATL_latemissed$"2.5 %"[1] + ATL_latemissed$"2.5 %"[4]), (ATL_latemissed$"2.5 %"[1]+ATL_latemissed$"2.5 %"[2] +ATL_latemissed$"2.5 %"[3] +ATL_latemissed$"2.5 %"[4]))  
latemissed_study_ci_high <-c((ATL_latemissed$"97.5 %"[1] + ATL_latemissed$"97.5 %"[4]), (ATL_latemissed$"97.5 %"[1]+ATL_latemissed$"97.5 %"[2] +ATL_latemissed$"97.5 %"[3] +ATL_latemissed$"97.5 %"[4]))  
latemissed_study_se <-c((ATL_latemissed$"Std. Error"[1] + ATL_latemissed$"Std. Error"[4]), (ATL_latemissed$"Std. Error"[1]+ATL_latemissed$"Std. Error"[2] +ATL_latemissed$"Std. Error"[3] +ATL_latemissed$"Std. Error"[4]))  

latemissed_diff <- c(ATL_latemissed$Estimate[4], (ATL_latemissed$Estimate[2]+ATL_latemissed$Estimate[4]))
latemissed_diff_ci_low <-c(ATL_latemissed$"2.5 %"[4], (ATL_latemissed$"2.5 %"[2]+ATL_latemissed$"2.5 %"[4]))
latemissed_diff_ci_high <-c(ATL_latemissed$"97.5 %"[4], (ATL_latemissed$"97.5 %"[2]+ATL_latemissed$"97.5 %"[4]))
latemissed_diff_pvalue <-c(ATL_latemissed$"Pr(>|t|)"[4], (ATL_latemissed$"Pr(>|t|)"[2]+ATL_latemissed$"Pr(>|t|)"[4]))

#Note for the difference-in-difference, there is only one value--but...
#...to make dataset, just repeat the value for control and intervention. 
latemissed_diffdiff <- c(ATL_latemissed$Estimate[2], ATL_latemissed$Estimate[2])
latemissed_diffdiff_ci_low <- c(ATL_latemissed$"2.5 %"[2], ATL_latemissed$"2.5 %"[2])
latemissed_diffdiff_ci_high <- c(ATL_latemissed$"97.5 %"[2], ATL_latemissed$"97.5 %"[2])
latemissed_diffdiff_pvalue <- c(ATL_latemissed$"Pr(>|t|)"[2], ATL_latemissed$"Pr(>|t|)"[2])

#Now, merge into one dataframe

ATL_latemissed_results <- data.frame(latemissed_group, latemissed_outcome, latemissed_base_est, latemissed_base_ci_low, latemissed_base_ci_high, latemissed_base_se,
                                     latemissed_study_est, latemissed_study_ci_low, latemissed_study_ci_high, latemissed_study_se,
                                     latemissed_diff, latemissed_diff_ci_low, latemissed_diff_ci_high, latemissed_diff_pvalue,
                                     latemissed_diffdiff, latemissed_diffdiff_ci_low,latemissed_diffdiff_ci_high, latemissed_diffdiff_pvalue)

View(ATL_latemissed_results) # IT WORKS

#6: % ULTF############################################################################

ULTFU_group <- c("Control", "Intervention")
ULTFU_outcome <- c("6-ULTFU", "6-ULTFU")

View(ATL_ULTFU)
ULTFU_base_est <- c(ATL_ULTFU$Estimate[1], (ATL_ULTFU$Estimate[1]+ATL_ULTFU$Estimate[3]))  
#ULTFU_base_est : It works
ULTFU_base_ci_low <-c(ATL_ULTFU$"2.5 %"[1], (ATL_ULTFU$"2.5 %"[1]+ATL_ULTFU$"2.5 %"[3]))
ULTFU_base_ci_high <-c(ATL_ULTFU$"97.5 %"[1], (ATL_ULTFU$"97.5 %"[1]+ATL_ULTFU$"97.5 %"[3]))
ULTFU_base_se <-c(ATL_ULTFU$"Std. Error"[1], (ATL_ULTFU$"Std. Error"[1]+ATL_ULTFU$"Std. Error"[3]))

ULTFU_study_est <- c((ATL_ULTFU$Estimate[1] + ATL_ULTFU$Estimate[4]), (ATL_ULTFU$Estimate[1]+ATL_ULTFU$Estimate[2] +ATL_ULTFU$Estimate[3] +ATL_ULTFU$Estimate[4]))  
#ULTFU_study_est : It works
ULTFU_study_ci_low <-c((ATL_ULTFU$"2.5 %"[1] + ATL_ULTFU$"2.5 %"[4]), (ATL_ULTFU$"2.5 %"[1]+ATL_ULTFU$"2.5 %"[2] +ATL_ULTFU$"2.5 %"[3] +ATL_ULTFU$"2.5 %"[4]))  
ULTFU_study_ci_high <-c((ATL_ULTFU$"97.5 %"[1] + ATL_ULTFU$"97.5 %"[4]), (ATL_ULTFU$"97.5 %"[1]+ATL_ULTFU$"97.5 %"[2] +ATL_ULTFU$"97.5 %"[3] +ATL_ULTFU$"97.5 %"[4]))  
ULTFU_study_se <-c((ATL_ULTFU$"Std. Error"[1] + ATL_ULTFU$"Std. Error"[4]), (ATL_ULTFU$"Std. Error"[1]+ATL_ULTFU$"Std. Error"[2] +ATL_ULTFU$"Std. Error"[3] +ATL_ULTFU$"Std. Error"[4]))  

ULTFU_diff <- c(ATL_ULTFU$Estimate[4], (ATL_ULTFU$Estimate[2]+ATL_ULTFU$Estimate[4]))
ULTFU_diff_ci_low <-c(ATL_ULTFU$"2.5 %"[4], (ATL_ULTFU$"2.5 %"[2]+ATL_ULTFU$"2.5 %"[4]))
ULTFU_diff_ci_high <-c(ATL_ULTFU$"97.5 %"[4], (ATL_ULTFU$"97.5 %"[2]+ATL_ULTFU$"97.5 %"[4]))
ULTFU_diff_pvalue <-c(ATL_ULTFU$"Pr(>|t|)"[4], (ATL_ULTFU$"Pr(>|t|)"[2]+ATL_ULTFU$"Pr(>|t|)"[4]))

#Note for the difference-in-difference, there is only one value--but...
#...to make dataset, just repeat the value for control and intervention. 
ULTFU_diffdiff <- c(ATL_ULTFU$Estimate[2], ATL_ULTFU$Estimate[2])
ULTFU_diffdiff_ci_low <- c(ATL_ULTFU$"2.5 %"[2], ATL_ULTFU$"2.5 %"[2])
ULTFU_diffdiff_ci_high <- c(ATL_ULTFU$"97.5 %"[2], ATL_ULTFU$"97.5 %"[2])
ULTFU_diffdiff_pvalue <- c(ATL_ULTFU$"Pr(>|t|)"[2], ATL_ULTFU$"Pr(>|t|)"[2])

#Now, merge into one dataframe

ATL_ULTFU_results <- data.frame(ULTFU_group, ULTFU_outcome, ULTFU_base_est, ULTFU_base_ci_low, ULTFU_base_ci_high, ULTFU_base_se,
                                ULTFU_study_est, ULTFU_study_ci_low, ULTFU_study_ci_high, ULTFU_study_se,
                                ULTFU_diff, ULTFU_diff_ci_low, ULTFU_diff_ci_high, ULTFU_diff_pvalue,
                                ULTFU_diffdiff, ULTFU_diffdiff_ci_low,ULTFU_diffdiff_ci_high, ULTFU_diffdiff_pvalue)

View(ATL_ULTFU_results) # IT WORKS

############################################################################################
#WRITE RESULTS FOR ALL ANALYSES
write.csv(ATL_tst_results, "ATL_tst_results.csv")
write.csv(ATL_pos_results, "ATL_pos_results.csv")
write.csv(ATL_14days_results, "ATL_14days_results.csv")
write.csv(ATL_earlymissed_results, "ATL_earlymissed_results.csv")
write.csv(ATL_latemissed_results, "ATL_latemissed_results.csv")
write.csv(ATL_ULTFU_results, "ATL_ULTFU_results.csv")
